# Supplementary material for: Characterization and expression profiling of microRNAs in response to plant feeding in two host-plant strains of the lepidopteran pest Spodoptera frugiperda
Source: BMC Genomics. 2018 Nov 6;19:804. doi: 10.1186/s12864-018-5119-6 (PMC6219076; doi:10.1186/s12864-018-5119-6)
Supplement: Supplementary file 2 — Excel file S1. Predictions of miR genes by mirDEEP2 in SfC and SfR and orthology table. (XLSX 92 kb) [file 12864_2018_5119_MOESM2_ESM.xlsx]

## Sheet: SfC_Novel
provisional idthis is a provisional miRNA name assigned by miRDeep2. The first part of the id designates the chromosome or genome contig on which the miRNA gene is located. The second part is a running number that is added to avoid identical ids. The running number is incremented by one for each potential miRNA precursor that is excised from the genome. Clicking this field will display a pdf of t…	miRDeep2 scorethe log-odds score assigned to the hairpin by miRDeep2	estimated probability that the miRNA candidate is a true positivethe estimated probability that a predicted novel miRNA with a score of this or higher is a true positive. To see exactly how this probability is estimated, mouse over the 'novel miRNAs, true positives' in the table at the top of the webpage.	rfam alertthis field indicates if the predicted miRNA hairpin has sequence similarity to reference rRNAs or tRNAs. Warnings in this field should overrule the estimated probability that a reported miRNA is a true positive (previous field).	total read countthis is the sum of read counts for the predicted mature, loop and star miRNAs.	mature read countthis is the number of reads that map to the predicted miRNA hairpin and are contained in the sequence covered by the predicted mature miRNA, including 2 nts upstream and 5 nts downstream.	loop read countthis is the number of reads that map to the predicted miRNA hairpin and are contained in the sequence covered by the predicted miRNA loop, including 2 nts upstream and 5 nts downstream.	star read countthis is the number of reads that map to the predicted miRNA hairpin and are contained in the sequence covered by the predicted star miRNA, including 2 nts upstream and 5 nts downstream.	reads matching perfectly to mature	reads matching perfectly to miR*	Processing precision	significant randfold p-valuethis field indicates if the estimated randfold p-value of the excised potential miRNA hairpin is equal to or lower than 0.05 (see Bonnet et al., Bioinformatics, 2004).	miRBase miRNAthis field displays the ids of any reference mature miRNAs for the species that map perfectly (full length, no mismatches) to the reported miRNA hairpin. If this is the case, the reported miRNA hairpin is assigned as a known miRNA. If not, it is assigned as a novel miRNA. If more than one reference mature miRNA maps to the miRNA hairpin, then only the id of the reference miRBase miRN…	example miRBase miRNA with the same seedthis field displays the ids of any reference mature miRNAs from related species that have a seed sequence identical to that of the reported mature miRNA. The seed is here defined as nucleotides 2-8 from the 5' end of the mature miRNA. If more than one reference mature miRNA have identical seed, then only the id of the miRNA that occurs last in the input fil…	UCSC browserif a species name was input to miRDeep2, then clicking this field will initiate a UCSC blat search of the consensus precursor sequence against the reference genome.	NCBI blastnclicking this field will initiate a NCBI blastn search of the consensus precursor sequence against the nr/nt database (non-redundant collection of all NCBI nucleotide sequences).	consensus mature sequencethis is the consensus mature miRNA sequence as inferred from the deep sequencing reads.	consensus star sequencethis is the consensus star miRNA sequence as inferred from the deep sequencing reads.	consensus precursor sequencethis is the consensus precursor miRNA sequence as inferred from the deep sequencing reads. Note that this is the inferred Drosha hairpin product, and therefore does not include substantial flanking genomic sequence as does most miRBase precursors.	precursor coordinateThe given precursor coordinates refer do absolute position in the mapped reference sequence
scaffold_1276_8025	0.8	0.54 ± 0.05		3	3	0	0	3	0	1	yes		eca-miR-8963		blast	uccaagcuaucagcugaucuagc	cagucggcugauagcuggggcu	cagucggcugauagcuggggcucagcucacaguccaagcuaucagcugaucuagc	scaffold_1276:70773..70828:+
scaffold_15839_20957	1.8	0.63 ± 0.05		4	4	0	0	4	0	1	yes		gra-miR8687		blast	cgagacaaugagccugcucaau	ugagcaggcucauugucucgca	ugagcaggcucauugucucgcaguggacaacccaaugcgagacaaugagccugcucaau	scaffold_15839:1360..1419:+
scaffold_15839_20960	1.7	0.63 ± 0.05		4	4	0	0	4	0	1	yes		gra-miR8687		blast	cgagacaaugagccugcucaau	ugagcaggcucauugucucgca	ugagcaggcucauugucucgcauuggguuguccacugcgagacaaugagccugcucaau	scaffold_15839:1358..1417:-
scaffold_2232_10019	0.4	0.54 ± 0.05		3	3	0	0	3	0	1	yes		ssc-miR-9794-3p		blast	cacuuguugaauggacacc	cgaucuccguucagcaagguug	cgaucuccguucagcaagguugccacuuguugaauggacacc	scaffold_2232:15803..15845:+
scaffold_281_3376	0.8	0.54 ± 0.05		3	3	0	0	3	0	1	yes		eca-miR-8963		blast	uccaagcuaucagcugaucuagc	cagucggcugauagcuggggcu	cagucggcugauagcuggggcucagcucacaguccaagcuaucagcugaucuagc	scaffold_281:1779..1834:-
scaffold_7490_16155	0.4	0.54 ± 0.05		2	2	0	0	2	0	1	yes		hsa-miR-1273e		blast	uugcuugauacacucugugcu	cacagaguguaucaagcaacg	cacagaguguaucaagcaacguauccguugcuugauacacucugugcu	scaffold_7490:12610..12658:+
superscaffold_306_30223	0.5	0.54 ± 0.05		5	5	0	0	5	0	1	yes		oan-miR-1414-3p		blast	caucugcaaucguagggccu	gccaaacuguaacuguaaauuca	caucugcaaucguagggccuuauuuuuuugaaaaugaacauggccaaacuguaacuguaaauuca	superscaffold_306:37605..37670:-
scaffold_988_6941	3.8	0.79 ± 0.04		233	233	0	0	229	0	0.982833	yes		cre-miR1148.2		blast	cggagaucugaugacggu	cgucgcuucuccgcg	cgucgcuucuccgcgcucggagaucugaugacggu	scaffold_988:91686..91721:-
scaffold_988_6942	4.5	0.92 ± 0.03		233	233	0	0	229	0	0.982833	yes		cre-miR1148.2		blast	cggagaucugaugacggu	cgucgcuucuccgcg	cgucgcuucuccgcgcucggagaucugaugacggu	scaffold_988:91686..91721:-
scaffold_9054_17468	2.0e+2	0.95 ± 0.03		401	391	1	9	374	5	0.945137	yes		dme-miR-988-3p		blast	ccccuuguuacaaaccucaccu	gugugcguuguggcaaaggagau	gugugcguuguggcaaaggagaucugcucagucgaucauccccuuguuacaaaccucaccu	scaffold_9054:3936..3997:-
scaffold_83_1394	3.1	0.79 ± 0.04		790	790	0	0	742	0	0.939241	yes		hsa-miR-3156-3p		blast	aucccacuucugacacca	uuguuaggauggcgaucc	aucccacuucugacaccaguuuguuaggauggcgaucc	scaffold_83:146613..146651:+
superscaffold_516_32154	1.0e+2	0.95 ± 0.03		213	109	0	104	99	101	0.938967	yes				blast	auuuucgacuuucucaguaacg	uuacugagaguuucgaaaauug	uuacugagaguuucgaaaauugagagcgagcugccauuuucgacuuucucaguaacg	superscaffold_516:8065..8122:-
scaffold_12741_19445	1.2e+1	0.95 ± 0.03		16	15	0	1	14	1	0.9375	yes		bta-miR-2385-5p		blast	guggggcaaauugcgaaagcug	gcuuucgcaauuugccgcaccc	gcuuucgcaauuugccgcacccguaagugagccuggguggggcaaauugcgaaagcug	scaffold_12741:4909..4967:+
scaffold_13294_19762	1.5e+1	0.95 ± 0.03		28	24	0	4	24	2	0.928571	yes				blast	gggggcacacggucguucuucu	aaagacaaccuugugucucuag	gggggcacacggucguucuucuguaccccccacgaccuuagaaagacaaccuugugucucuag	scaffold_13294:2092..2155:+
scaffold_9688_17911	1.2e+4	0.95 ± 0.03		23813	23639	0	174	21913	141	0.926133	yes		cel-miR-2-3p		blast	uaucacagccagcuuuguugacu	ucagcaaagugguugugucuuaug	ucagcaaagugguugugucuuaugagauucaugaacauaucacagccagcuuuguugacu	scaffold_9688:8849..8909:+
scaffold_1116_7417	2.8e+3	0.95 ± 0.03		5556	5467	0	89	5109	22	0.923506	yes		cin-miR-4206-3p		blast	guugaauaccugacaaaauccu	auuuugucaaguauuucgcauu	guugaauaccugacaaaauccuguaauauaaacaauaucaugauuuugucaaguauuucgcauu	scaffold_1116:56855..56919:-
superscaffold_924_34650	1.1e+2	0.95 ± 0.03		236	228	0	8	212	5	0.919492	no				blast	uaggccaaucugaacccugaau	ccggugcucugauugguuccuuuau	ccggugcucugauugguuccuuuauacauccuaugauauaggccaaucugaacccugaau	superscaffold_924:6246..6306:-
scaffold_188_2520	7.8	0.95 ± 0.03		12	10	0	2	10	1	0.916667	yes		gga-miR-6707-5p		blast	ucuggaacaaaauaauuguauuau	aauaccuauacuguuccaaacucuauu	ucuggaacaaaauaauuguauuauguuuuuaaaucaauauucauaauaccuauacuguuccaaacucuauu	scaffold_188:58304..58375:+
superscaffold_774_33880	0.9	0.54 ± 0.05		12	12	0	0	11	0	0.916667	yes				blast	uuaucgacuccucagguaccc	agaccuggugauucgaacuaauu	agaccuggugauucgaacuaauuguaauuuaccaaaauaauuaucgacuccucagguaccc	superscaffold_774:734..795:-
superscaffold_690_33347	3.3e+1	0.95 ± 0.03		57	50	0	7	45	7	0.912281	yes		cfa-miR-1840		blast	ucacgugaaguaguugugccc	ucacaacggcucuucgugauu	ucacaacggcucuucgugauucguuuauuaaucgucaaucacgugaaguaguugugccc	superscaffold_690:182806..182865:+
superscaffold_223_29837	3.1e+2	0.95 ± 0.03		628	592	0	36	561	11	0.910828	no				blast	acagucuacccggacaggccg	cacuggacgggcaggccgccc	acagucuacccggacaggccgacuacuguaugucgcacuggacgggcaggccgccc	superscaffold_223:96903..96959:-
scaffold_15278_20673	3.0	0.79 ± 0.04		5630	5630	0	0	5084	0	0.90302	yes		bmo-miR-3386-3p		blast	caauauacgagauacauauugc	aauauauaucucguauguucua	caauauacgagauacauauugcuaaauauauaucucguauguucua	scaffold_15278:5725..5771:-
scaffold_164_2259	1.2e+3	0.95 ± 0.03		2352	2328	0	24	2097	14	0.897534	yes		bmo-miR-375-5p		blast	acccgagcggauugagcaaacu	uuuguucgccccggcucgagu	acccgagcggauugagcaaacuauuugucuguuagcaaguuuguucgccccggcucgagu	scaffold_164:6210..6270:-
scaffold_4732_13677	1.2e+3	0.95 ± 0.03		2352	2328	0	24	2097	14	0.897534	yes		bmo-miR-375-5p		blast	acccgagcggauugagcaaacu	uuuguucgccccggcucgagu	acccgagcggauugagcaaacuauuugucuguuagcaaguuuguucgccccggcucgagu	scaffold_4732:16172..16232:-
scaffold_22669_23290	4.8	0.92 ± 0.03		19	19	0	0	17	0	0.894737	yes		dme-miR-10-3p		blast	uaaauucgugacaucgaauguuu	gcguucaauaucacggguuuuagc	gcguucaauaucacggguuuuagcaauaccgacauuucgcuaaauucgugacaucgaauguuu	scaffold_22669:2649..2712:-
superscaffold_787_33927	1.2e+1	0.95 ± 0.03		16	10	0	6	9	5	0.875	yes		hsa-miR-210-3p		blast	uugugcguguucuaauaguugu	aacuauugggcacugcacaggac	aacuauugggcacugcacaggacuaguuacccgaauauacucuugugcguguucuaauaguugu	superscaffold_787:133285..133349:+
scaffold_1651_8977	5.1	0.95 ± 0.03		44	44	0	0	38	0	0.863636	yes		dme-miR-317-3p		blast	ugaacacaacucuuggccuagu	uaggucaaguguuguuguuuccaga	uaggucaaguguuguuguuuccagauagucucaaucugaacacaacucuuggccuagu	scaffold_1651:35851..35909:+
scaffold_924_6589	2.6	0.69 ± 0.05		7	6	0	1	5	1	0.857143	no		dme-miR-956-3p		blast	cuucgagaucggcuugugca	cacgggccgcucuaucgaga	cacgggccgcucuaucgagacgacgacgcuucgagaucggcuugugca	scaffold_924:80707..80755:+
superscaffold_690_33350	2.3e+1	0.95 ± 0.03		40	21	0	19	18	16	0.85	yes		cin-miR-4148-5p		blast	ugagucguucuuaaaguaugcc	cauacuuuauuuacggcugacc	ugagucguucuuaaaguaugccaauucauacuuuauuuacggcugacc	superscaffold_690:184588..184636:+
scaffold_22400_23235	5.0	0.95 ± 0.03		124	124	0	0	105	0	0.846774	yes		ath-miR5645c		blast	caccuauuauuuguuguuucgc	gucaguaacaaauaauaggaggu	gucaguaacaaauaauaggagguacgcuccagacgucaccaccuauuauuuguuguuucgc	scaffold_22400:840..901:+
scaffold_2282_10097	1.9	0.63 ± 0.05		13	13	0	0	11	0	0.846154	yes				blast	uuauaccgaacgagauauugccu	gcaauaucuuguucgauauaaga	gcaauaucuuguucgauauaagaucuuggcgaucaaucuuauaccgaacgagauauugccu	scaffold_2282:8117..8178:+
scaffold_1651_8979	5.2	0.95 ± 0.03		139	139	0	0	117	0	0.841727	yes		dme-miR-317-3p		blast	ugaacacaacccuuggccuagu	uaggccaaguguuguuguuuccaga	uaggccaaguguuguuguuuccagauagucucaaucugaacacaacccuuggccuagu	scaffold_1651:36675..36733:+
scaffold_27851_24664	9.7e+1	0.95 ± 0.03		183	179	0	4	149	4	0.836066	yes		mmu-miR-193a-3p		blast	uacuggccugcuaagucccaag	agggucuuggcggucuggucgg	agggucuuggcggucuggucgguguacgauucucuuacuggccugcuaagucccaag	scaffold_27851:990..1047:-
scaffold_1590_8845	1.2e+3	0.95 ± 0.03		2515	2418	0	97	2054	47	0.835388	yes				blast	cgcgguccuggaauucguuagc	caucgaauuccagggccgu	caucgaauuccagggccguggagguuuccguggucgcgguccuggaauucguuagc	scaffold_1590:7863..7919:+
scaffold_4510_13365	1.5	0.63 ± 0.05		6	6	0	0	5	0	0.833333	yes		pxy-miR-8544-5p		blast	uacgcuuuaacuguacaguucu	aacuguacaguuaaaucguacg	aacuguacaguuaaaucguacggcgugcuaguuguaugaaccuacgcuuuaacuguacaguucu	scaffold_4510:10613..10677:+
superscaffold_410_31005	2.4	0.69 ± 0.05		6	6	0	0	5	0	0.833333	yes		pxy-miR-8544-5p		blast	uacgcuuuaacuguacaguucu	gacuguacaguuaaaucguacg	gacuguacaguuaaaucguacggcguguuggcuguacgaacccuacgcuuuaacuguacaguucu	superscaffold_410:273002..273067:+
scaffold_22554_23264	5.8e+3	0.95 ± 0.03		11521	11519	0	2	9494	0	0.82406	yes		cel-miR-44-3p		blast	ugacuagauuaucacuuauccu	gauaagcgauauucuaguaucaag	gauaagcgauauucuaguaucaaguuguuuacguaucuugacuagauuaucacuuauccu	scaffold_22554:3571..3631:-
scaffold_1651_8986	4.9	0.92 ± 0.03		34	34	0	0	28	0	0.823529	yes		ame-miR-3775		blast	aaggcggaccgaauucagacau	guuugauuuccguccacccauc	aaggcggaccgaauucagacaugauuuuacuuccauguuugauuuccguccacccauc	scaffold_1651:43082..43140:+
scaffold_14039_20021	0.1	0.54 ± 0.05		11	11	0	0	9	0	0.818182	yes				blast	ugucugaaguuguguacuuacuu	gucguacaugacuuuacacauu	ugucugaaguuguguacuuacuugugaacuacaagucguacaugacuuuacacauu	scaffold_14039:1228..1284:-
scaffold_12705_19423	2.9e+3	0.95 ± 0.03		5822	5810	0	12	4723	11	0.813123	no		mmu-miR-7236-5p		blast	ccuaaaacauguauccggcuca	cgccgggauacguguuuaccgc	cgccgggauacguguuuaccgcaugugugaugugucugccuaaaacauguauccggcuca	scaffold_12705:4733..4793:+
scaffold_9032_17440	1.3e+3	0.95 ± 0.03		2590	2363	0	227	1908	194	0.811583	yes		gga-miR-20b-3p		blast	ccuguaauuguucguucccuu	ggggcugaacaauuccagacg	ccuguaauuguucguucccuuuuguaaauaguuaaggggcugaacaauuccagacg	scaffold_9032:10458..10514:+
superscaffold_823_34073	1.3e+3	0.95 ± 0.03		2590	2363	0	227	1908	194	0.811583	yes		gga-miR-20b-3p		blast	ccuguaauuguucguucccuu	ggggcugaacaauuccagacg	ccuguaauuguucguucccuuuuguaaauaguuaaggggcugaacaauuccagacg	superscaffold_823:102466..102522:-
scaffold_1421_8519	3.7	0.79 ± 0.04		5	4	0	1	3	1	0.8	yes		mmu-miR-433-3p		blast	uucaugauuggccucgcuuuua	aagccaagcaaaucaagaaug	aagccaagcaaaucaagaauguuguuccaauugcucauucaugauuggccucgcuuuua	scaffold_1421:63848..63907:+
scaffold_14455_20179	1.6	0.63 ± 0.05		5	5	0	0	4	0	0.8	yes		sme-miR-1c-5p		blast	aacauuauguacgauugguacg	uacaaaacguagauaauguuca	aacauuauguacgauugguacggcgcuguagacgucucggacugucccguacaaaacguagauaauguuca	scaffold_14455:1750..1821:-
scaffold_1651_8975	4.5	0.92 ± 0.03		15	15	0	0	12	0	0.8	yes		dme-miR-317-3p		blast	ugaacacagcccuuggauuagu	uaguucaaugguuguuguuuacaga	uaguucaaugguuguuguuuacagauauuuuaaaucugaacacagcccuuggauuagu	scaffold_1651:35077..35135:+
scaffold_2057_9779	1.2	0.63 ± 0.05		5	5	0	0	4	0	0.8	yes		cel-miR-251		blast	uuaaguagguuuugcuggacu	gccuugcaaagcuuacuuaugu	uuaaguagguuuugcuggacuuguguuuuuacugaagccuugcaaagcuuacuuaugu	scaffold_2057:24976..25034:-
superscaffold_1093_35891	3.7	0.79 ± 0.04		5	4	0	1	3	1	0.8	yes		mmu-miR-433-3p		blast	uucaugauuggccucgcuuuua	aagccaagcaaaucaagaaug	aagccaagcaaaucaagaauguuguuucaauugcucauucaugauuggccucgcuuuua	superscaffold_1093:82564..82623:+
superscaffold_630_32961	1.2	0.63 ± 0.05		5	5	0	0	4	0	0.8	yes		cel-miR-251		blast	uuaaguagguuuugcuggacu	gccuugcaaagcuuacuuaugu	uuaaguagguuuugcuggacuuguguuuuuacugaagccuugcaaagcuuacuuaugu	superscaffold_630:41865..41923:-
superscaffold_719_33476	1.6e+3	0.95 ± 0.03		3310	3288	0	22	2595	21	0.790332	yes		tca-miR-3805a-5p		blast	uaucacauugaaauuuuggcgag	cgccaaguuccaaugugaaagg	uaucacauugaaauuuuggcgagcguuugcaucccucgccaaguuccaaugugaaagg	superscaffold_719:64874..64932:+
superscaffold_207_29668	0.3	0.54 ± 0.05		19	19	0	0	15	0	0.789474	no		gga-miR-1808		blast	auuguugggcugaggagc	ucccauucacauuuc	ucccauucacauuucguccgaugaucuuauuggagccauuguugggcugaggagc	superscaffold_207:280903..280958:-
scaffold_1326_8116	4.4e+1	0.95 ± 0.03		81	79	0	2	62	1	0.777778	yes		cte-miR-993		blast	uaagcucuuuucuuucucgggu	ccgccaaagaacugggcguaaa	ccgccaaagaacugggcguaaaguaacguagaacagccuuuaagcucuuuucuuucucgggu	scaffold_1326:71481..71543:-
superscaffold_690_33353	4.4e+1	0.95 ± 0.03		81	79	0	2	62	1	0.777778	yes		cte-miR-993		blast	uaagcucuuuucuuucucgggu	ccgccaaagaacugggcguaaa	ccgccaaagaacugggcguaaaguaacguagaacagccuuuaagcucuuuucuuucucgggu	superscaffold_690:188480..188542:+
scaffold_10429_18364	1.4	0.63 ± 0.05		167	167	0	0	129	0	0.772455	yes				blast	acuaccccuuaugugaugacu	ucauuacaucuggggcaaguuuguga	ucauuacaucuggggcaaguuugugaagcuggucacuaccccuuaugugaugacu	scaffold_10429:2731..2786:-
scaffold_30_715	4.2e+4	0.95 ± 0.03		83770	76016	0	7754	60758	3636	0.7687	yes		gga-miR-1555-3p		blast	uaggguuagaaacuuggcuc	cacgggaucugauuacuuuu	uaggguuagaaacuuggcucugcacgggaucugauuacuuuu	scaffold_30:97464..97506:+
scaffold_1440_8542	4.7	0.92 ± 0.03		49	49	0	0	37	0	0.755102	yes		bra-miR5721		blast	uaaaauggcaaacaaagacuga	acucuuuauuugccacuuuagu	acucuuuauuugccacuuuagugugacacaauauuacuaaaauggcaaacaaagacuga	scaffold_1440:11714..11773:-
scaffold_14407_20155	5.1	0.95 ± 0.03		49	49	0	0	37	0	0.755102	yes		bra-miR5721		blast	uaaaauggcaaacaaagacuga	acucuuuauuugccacuuuagu	acucuuuauuugccacuuuaguguaacauaauauuacuaaaauggcaaacaaagacuga	scaffold_14407:1853..1912:+
scaffold_23912_23674	5.2	0.95 ± 0.03		12	12	0	0	9	0	0.75	yes		mmu-miR-7236-3p		blast	uuggaccgauugcugacccacaagu	cuguggguugggucgcuccauuc	cuguggguugggucgcuccauucccuacaaaaugguugauuggaccgauugcugacccacaagu	scaffold_23912:1357..1421:-
scaffold_5829_14870	0.2	0.54 ± 0.05		4	4	0	0	3	0	0.75	yes		nve-miR-9416		blast	gagaacacgcaguuaucgaguug	acugguaaccgugugguccuag	gagaacacgcaguuaucgaguuguugaauauauaaucaacugguaaccgugugguccuag	scaffold_5829:1978..2038:+
scaffold_144_2026	5.1e+2	0.95 ± 0.03	rRNA/tRNA	1000	961	0	39	748	0	0.748	yes		bmo-miR-1b-3p		blast	cgggaaguagcucagcuugguaga	ucgcagguucgaauccug	cgggaaguagcucagcuugguagagcacuugguuugggaccaaggggucgcagguucgaauccug	scaffold_144:3328..3393:+
scaffold_1722_9132	5.0e+2	0.95 ± 0.03	rRNA/tRNA	1000	961	0	39	748	0	0.748	no		bmo-miR-1b-3p		blast	cgggaaguagcucagcuugguaga	ucgcagguucgaauccug	cgggaaguagcucagcuugguagagcacuugguuugggaccaaggggucgcagguucgaauccug	scaffold_1722:103..168:+
scaffold_6082_15081	1.2e+1	0.95 ± 0.03		23	22	0	1	16	1	0.73913	no		gga-miR-1740-3p		blast	ucauccaacgccgggcuuucu	agaguccggcauuggaggacu	agaguccggcauuggaggacugcgcggacguccuccaaagucauccaacgccgggcuuucu	scaffold_6082:5818..5879:+
superscaffold_445_31476	8.0e+1	0.95 ± 0.03		172	171	0	1	125	1	0.732558	no				blast	ucgcuaaugaaucugcgccu	uccggcaacagcgauuagc	uccggcaacagcgauuagcgauaaucguuccgcgcucgcuaaugaaucugcgccu	superscaffold_445:75938..75993:-
scaffold_10_201	1.7e+2	0.95 ± 0.03		342	306	0	36	215	33	0.725146	yes		hsa-miR-4762-5p		blast	ucaaaucucuguguaugauugg	agucguacauagagaccugaag	agucguacauagagaccugaaguauucacagcuucaaaucucuguguaugauugg	scaffold_10:96472..96527:+
scaffold_923_6584	1.7e+2	0.95 ± 0.03		342	306	0	36	215	33	0.725146	yes		hsa-miR-4762-5p		blast	ucaaaucucuguguaugauugg	agucguacauagagaccugaag	agucguacauagagaccugaaguauucacagcuucaaaucucuguguaugauugg	scaffold_923:56763..56818:-
scaffold_1070_7289	7.5e+1	0.95 ± 0.03		142	112	0	30	88	14	0.71831	yes		cin-miR-4206-3p		blast	guugaauacgugacaaaauccu	ugauuuugucaaguauuucgc	guugaauacgugacaaaauccuguaauauaaacaauaucaugauuuugucaaguauuucgc	scaffold_1070:48215..48276:-
scaffold_1089_7366	7.6e+1	0.95 ± 0.03		142	112	0	30	88	14	0.71831	yes		cin-miR-4206-3p		blast	guugaauacgugacaaaauccu	ugauuuugucaaguauuucgc	guugaauacgugacaaaauccuguaauguaaacaauaucaugauuuugucaaguauuucgc	scaffold_1089:31757..31818:+
scaffold_9424_17746	3.6e+2	0.95 ± 0.03		728	727	0	1	511	1	0.703297	no				blast	cugacgcgcgguucggcu	gaaggacuacgcgacgaaaucg	gaaggacuacgcgacgaaaucgacugacgcgcgguucggcu	scaffold_9424:9389..9430:-
superscaffold_1194_36649	5.5e+1	0.95 ± 0.03		101	48	0	53	47	24	0.70297	yes		dme-miR-981-5p		blast	cggguuucgggacgacggaacc	uucguugucgacgaaaccugca	cggguuucgggacgacggaaccgugauuaaauugguucguugucgacgaaaccugca	superscaffold_1194:93243..93300:-
superscaffold_989_35242	2.3e+1	0.95 ± 0.03		46	42	0	4	30	2	0.695652	yes				blast	ccggaacgaucgaagagguuggacc	uccccacuccauucguucuugug	uccccacuccauucguucuuguguaguucuuucuuauccaccggaacgaucgaagagguuggacc	superscaffold_989:187319..187384:-
scaffold_27922_24693	1.9e+1	0.95 ± 0.03		35	33	0	2	24	0	0.685714	yes		bta-miR-425-5p		blast	augacacguuguucucgccu	uacgagaaacaauguaacuuu	augacacguuguucucgccuaaauaaaaaaaaugaaacuuucauguuacgagaaacaauguaacuuu	scaffold_27922:2510..2577:-
scaffold_161_2233	2.0e+1	0.95 ± 0.03		31	25	0	6	17	4	0.677419	yes		hsa-miR-6514-5p		blast	cauggaguuucaaacucuugaa	caaggguuugaaacuccauaca	caaggguuugaaacuccauacauguguaugagaaucugcauggaguuucaaacucuugaa	scaffold_161:74407..74467:-
scaffold_13409_19792	3.9	0.79 ± 0.04		15	15	0	0	10	0	0.666667	yes		efu-miR-9226		blast	ucaaguccucugaacuuaggaga	ugccuaaauuagaguacagauu	ugccuaaauuagaguacagauugaauuuacaaauaucaaucaaguccucugaacuuaggaga	scaffold_13409:2623..2685:-
scaffold_2079_9823	2.4	0.69 ± 0.05		6	6	0	0	4	0	0.666667	yes		mmu-miR-6393		blast	cugcccacggacauuuguaa	gcggguguccauggguugcg	gcggguguccauggguugcgaugguaaccaaucgccgcugcccacggacauuuguaa	scaffold_2079:15949..16006:+
scaffold_5829_14871	2.2	0.69 ± 0.05		6	6	0	0	4	0	0.666667	yes		tca-miR-3805a-3p		blast	uauaugucuuugguaaacugcc	agguuuagcauugacaaauaag	agguuuagcauugacaaauaaguuguaucuacguccuuauaugucuuugguaaacugcc	scaffold_5829:3518..3577:+
superscaffold_774_33881	1.7	0.63 ± 0.05		6	6	0	0	4	0	0.666667	yes		cre-miR1163.2		blast	agggcauguaggguucgccaca	uggcaaccccccaugccacca	agggcauguaggguucgccacaagguugaaguauuauuuuggcaaccccccaugccacca	superscaffold_774:1005..1065:-
scaffold_161_2243	1.1e+2	0.95 ± 0.03		218	193	0	25	124	17	0.646789	yes		hsa-miR-6514-5p		blast	cauggaguuucaaacucuugga	caaggguuuaaaacuccauaca	caaggguuuaaaacuccauacauguauggaaucugcauggaguuucaaacucuugga	scaffold_161:76187..76244:-
scaffold_468_4519	3.1e+1	0.95 ± 0.03		53	43	0	10	25	9	0.641509	yes		dme-miR-927-5p		blast	auuagaaucaguacgcuuuguc	caaaacgaccugauucuuuagu	auuagaaucaguacgcuuugucgucacuagcgugugaguucacaaaacgaccugauucuuuagu	scaffold_468:29082..29146:-
scaffold_5123_14020	3.1e+1	0.95 ± 0.03		53	43	0	10	25	9	0.641509	yes		dme-miR-927-5p		blast	auuagaaucaguacgcuuuguc	caaaacgaccugauucuuuagu	auuagaaucaguacgcuuugucgucacuagcgugugaguucacaaaacgaccugauucuuuagu	scaffold_5123:931..995:+
superscaffold_1180_36390	0.8	0.54 ± 0.05		1713	1713	0	0	1072	0	0.625803	yes		vvi-miR3626-3p		blast	guucaauuccugcuggaua	ucggcaggaaaauauag	guucaauuccugcuggauaacaucaaaacauuuguuuucgaacaaggcaaagcaacauuaucggcaggaaaauauag	superscaffold_1180:243598..243675:+
scaffold_2294_10108	1.2e+1	0.95 ± 0.03		16	15	0	1	9	1	0.625	yes		cel-miR-253-5p		blast	uuuuucacagucuuuaugucuag	uagacauaagccugugagaa	uagacauaagccugugagaaaugguuaaaauuuuucacagucuuuaugucuag	scaffold_2294:6197..6250:-
scaffold_2478_10415	1.2e+1	0.95 ± 0.03		16	15	0	1	9	1	0.625	yes		cel-miR-253-5p		blast	uuuuucacagucuuuaugucuag	uagacauaagccugugagaa	uagacauaagccugugagaaaugguuaaaauuuuucacagucuuuaugucuag	scaffold_2478:161..214:+
scaffold_22669_23288	4.9	0.92 ± 0.03		141	141	0	0	88	0	0.624113	yes		dps-miR-2542-5p		blast	uauuuuuguauuacauggccc	gcuguguauuauaaaacauaca	gcuguguauuauaaaacauacauaaguuuguauuuuuguauuacauggccc	scaffold_22669:2140..2191:-
scaffold_20021_22473	4.6e+3	0.95 ± 0.03		9074	9061	0	13	5554	9	0.61307	yes		gga-miR-1755		blast	ucggugaaugccaacggauuuc	aauccuuugauauucaccggua	ucggugaaugccaacggauuucauagcuacuagcuauauucacagaaauccuuugauauucaccggua	scaffold_20021:2629..2697:-
scaffold_1284_8044	1.5e+1	0.95 ± 0.03		23	14	0	9	7	7	0.608696	yes		bmo-miR-3377-5p		blast	ugaaguuaguuaagccuaaaga	cuugcgcuucucuaacuuuucg	ugaaguuaguuaagccuaaagacauucuucuagaguccuugcgcuucucuaacuuuucg	scaffold_1284:72760..72819:+
scaffold_14340_20136	1.5e+1	0.95 ± 0.03		23	14	0	9	7	7	0.608696	yes		bmo-miR-3377-5p		blast	ugaaguuaguuaagccuaaaga	cuugcgcuucucuaacuuuucg	ugaaguuaguuaagccuaaagacauucuuccagaguccuugcgcuucucuaacuuuucg	scaffold_14340:5765..5824:-
scaffold_39728_27033	3.7e+1	0.95 ± 0.03		74	58	0	16	35	10	0.608108	no		gma-miR4392		blast	ccugcgaaacaauccggaguu	ccucggauuccuucgcaauc	ccucggauuccuucgcaauccugcauucacaucggccugcgaaacaauccggaguu	scaffold_39728:957..1013:+
superscaffold_439_31389	1.8	0.63 ± 0.05		5	3	2	0	3	0	0.6	yes		mmu-miR-1195		blast	cgaguucguagcgggacc	gaucguagcgaguucgua	cgaguucguagcgggaccguaccgaguucguagcgauaccguaccgaguucguagcgggaucguagcgaguucgua	superscaffold_439:20549..20625:-
scaffold_15278_20675	2.4e+2	0.95 ± 0.03		467	384	0	83	228	51	0.59743	yes		hvu-miR1130		blast	ccuguaacuguucguucccuu	ggggccgaacaauuccagacg	ccuguaacuguucguucccuuuuguaaauaauuaaggggccgaacaauuccagacg	scaffold_15278:5913..5969:-
scaffold_22555_23266	4.8e+3	0.95 ± 0.03		9423	9276	85	62	5591	27	0.596201	yes		mtr-miR2638a		blast	cugauuaacaugucaguaca	gugcucacaugucaaccaggg	gugcucacaugucaaccagggggugacgcuccaugauagugcccugauuaacaugucaguaca	scaffold_22555:3710..3773:-
scaffold_1651_8981	5.1	0.95 ± 0.03		17	17	0	0	10	0	0.588235	yes		dme-miR-317-3p		blast	ugaacacaacccuuggucuagu	uaggccaaguguuguuguuuccaga	uaggccaaguguuguuguuuccagauagucucaaucugaacacaacccuuggucuagu	scaffold_1651:38195..38253:+
superscaffold_925_34654	7.3e+1	0.95 ± 0.03		136	57	0	79	53	26	0.580882	yes		gga-miR-1664-3p		blast	gcugugacucucacacuuagua	uuaggugugagggucacagcaag	gcugugacucucacacuuaguaugugacaguuuuauuaggugugagggucacagcaag	superscaffold_925:82645..82703:+
scaffold_14407_20160	7.5	0.95 ± 0.03		7	5	0	2	3	1	0.571429	yes		cin-miR-4083-3p		blast	aaucuuucauuguugucccggu	cgagaugacaguaaaagaugaa	aaucuuucauuguugucccgguguaaaauauuaucaccgagaugacaguaaaagaugaa	scaffold_14407:4753..4812:+
superscaffold_774_33886	7.3	0.95 ± 0.03		7	5	0	2	3	1	0.571429	yes		gma-miR4372a		blast	aaaaaucggcucuauagguaga	uuccuguugacgccaauuuuuuu	uuccuguugacgccaauuuuuuuuuaauuugcauaaaaaaaucggcucuauagguaga	superscaffold_774:10168..10226:-
scaffold_5812_14852	5.5	0.95 ± 0.03		18	18	0	0	10	0	0.555556	yes		mdo-miR-7386g-3p		blast	auaaauuaauaaagucuggcc	ccagacuuuauuaauuuaugu	auaaauuaauaaagucuggccauauuuggccauauuuggccagacuuuauuaauuuaugu	scaffold_5812:16517..16577:+
scaffold_5812_14853	5.6	0.95 ± 0.03		18	18	0	0	10	0	0.555556	yes		mdo-miR-7386g-3p		blast	auaaauuaauaaagucuggcc	ccagacuuuauuaauuuaugu	auaaauuaauaaagucuggccaaauauggccaaauauggccagacuuuauuaauuuaugu	scaffold_5812:16515..16575:-
superscaffold_924_34645	3.9e+2	0.95 ± 0.03		758	699	0	59	377	43	0.55409	yes		cca-miR6114-5p		blast	agaaaggaaaauccggacuguc	cggcucggauuuuuuuuucucu	agaaaggaaaauccggacugucguggguagcugacggcucggauuuuuuuuucucu	superscaffold_924:2819..2875:-
scaffold_161_2235	1.3e+2	0.95 ± 0.03		258	234	0	24	124	17	0.546512	yes		hsa-miR-6514-5p		blast	cauggaguuucaaacucuugga	caaggguuuaaaacuccauaca	caaggguuuaaaacuccauacauguguauuugugcauggaguuucaaacucuugga	scaffold_161:74653..74709:-
scaffold_346_3776	5.8	0.95 ± 0.03		44	39	3	2	23	1	0.545455	yes		dps-miR-2530		blast	cauuucuguauuuauucaccc	ugaauagauacagaagagggguga	ugaauagauacagaagaggggugaauaaauguugggaaaauguucuaacaucuauucaccccauuucuguauuuauucaccc	scaffold_346:145239..145321:-
scaffold_4430_13190	5.8	0.95 ± 0.03		44	39	3	2	23	1	0.545455	yes		dps-miR-2530		blast	cauuucuguauuuauucaccc	ugaauagauacagaagagggguga	ugaauagauacagaagaggggugaauaaauguugggaaaauguucuaacaucuauucaccccauuucuguauuuauucaccc	scaffold_4430:4345..4427:-
scaffold_161_2241	1.3e+2	0.95 ± 0.03		259	234	0	25	124	17	0.544402	yes		hsa-miR-6514-5p		blast	cauggaguuucaaacucuugga	caaggguuuaaaacuccauaca	caaggguuuaaaacuccauacauguauggaaucugcauggaguuucaaacucuugga	scaffold_161:75953..76010:-
scaffold_29383_25034	1.3	0.63 ± 0.05		15	15	0	0	8	0	0.533333	yes				blast	aauaucuuggucaucugau	cagauuugccgggaaguag	aauaucuuggucaucugauccaauucagauuugccgggaaguag	scaffold_29383:1618..1662:+
scaffold_11568_18921	4.7	0.92 ± 0.03		92	92	0	0	49	0	0.532609	yes		dme-miR-275-3p		blast	ucagguacuaggugacuc	ggacuguacuccauu	ggacuguacuccauugggcagguagugcgauagauuugucucucgauugucuacuagucagguacuaggugacuc	scaffold_11568:2876..2951:+
scaffold_24614_23885	1.4e+3	0.95 ± 0.03		2825	1765	0	1060	925	579	0.532389	yes		mmu-miR-3106-5p		blast	cggcucaucguauggcaguuugcu	cagcugccuagcgaagggcaac	cggcucaucguauggcaguuugcuguguaguauugccagcugccuagcgaagggcaac	scaffold_24614:1502..1560:-
scaffold_1091_7371	1.5e+1	0.95 ± 0.03		27	25	0	2	12	2	0.518519	no		gga-miR-3537		blast	gugagugcgucgccgggcccc	ggcccggcgacccgcuacaacug	gugagugcgucgccgggccccgcccgccccgcgccggggcccggcgacccgcuacaacug	scaffold_1091:71570..71630:-
superscaffold_102_28787	4.6	0.92 ± 0.03		6030	6022	0	8	3122	0	0.517745	yes		cin-miR-4000a-3p		blast	cccuuuucguguuuuauuaac	aaaauacgaagaggccgguaag	cccuuuucguguuuuauuaacaaauaguaaaauacgaagaggccgguaag	superscaffold_102:9100..9150:+
scaffold_23062_23387	5.3	0.95 ± 0.03		91	91	0	0	47	0	0.516484	yes		bdi-miR7748b-3p		blast	uuggucaacguucaacacagca	cuguuuuggacauugguguaag	uuggucaacguucaacacagcaguucaguugcuguuuuggacauugguguaag	scaffold_23062:1747..1800:-
scaffold_27917_24685	8.4e+1	0.95 ± 0.03		163	121	0	42	68	16	0.515337	yes				blast	aaccauucguagugccgaacuug	cguuuggcgcucugauuggcug	cguuuggcgcucugauuggcuggcgcaaaugauccaaccauucguagugccgaacuug	scaffold_27917:2348..2406:+
scaffold_1651_8984	3.9	0.79 ± 0.04		10	10	0	0	5	0	0.5	yes		hsa-miR-8074		blast	uuauggcggacaguuaaaaaac	uuuuucuguccaccauauuu	uuauggcggacaguuaaaaaacauguuuuaucauccauguuuuuucuguccaccauauuu	scaffold_1651:40242..40302:+
scaffold_190_2577	2.1	0.69 ± 0.05		6	6	0	0	3	0	0.5	yes		hvu-miR5049e		blast	aauuauuuauuguauauuucuaua	uagaaauauacaauaaauaauuau	uagaaauauacaauaaauaauuauuuaaauuaaaaaauuuuaaaaaauaaauaauuauaauuauuuauuguauauuucuaua	scaffold_190:185079..185161:+
scaffold_190_2579	2.1	0.69 ± 0.05		6	6	0	0	3	0	0.5	yes		hvu-miR5049e		blast	aauuauuuauuguauauuucuaua	uagaaauauacaauaaauaauuau	uagaaauauacaauaaauaauuauuuaaauuaaaaaauuuuaaaaaauaaauaauuauaauuauuuauuguauauuucuaua	scaffold_190:185228..185310:+
superscaffold_924_34642	1.7	0.63 ± 0.05		2427	2415	0	12	1195	12	0.497322	yes				blast	cuggcuuguauucucgcugcc	ggugcgaggauacuggccaaug	ggugcgaggauacuggccaauggaaaccuuaucacacuggcuuguauucucgcugcc	superscaffold_924:2108..2165:-
scaffold_635_5387	2.7	0.69 ± 0.05		35	35	0	0	17	0	0.485714	yes		osa-miR419		blast	ggaugaauuuaguagauc	ucuauuguaacguucuuuuuuau	ucuauuguaacguucuuuuuuauuguugcuauagguaacuguggaugaauuuaguagauc	scaffold_635:119338..119398:+
scaffold_598_5248	1.0	0.63 ± 0.05		246	246	0	0	114	0	0.463415	no		pta-miR948		blast	ucaggcuguggaucuauuccucgac	uuggcauaagacuauaguccugauu	uuggcauaagacuauaguccugauuguacgggucggugggaucaggcuguggaucuauuccucgac	scaffold_598:109966..110032:-
scaffold_307_3508	0.4	0.54 ± 0.05		2086	2086	0	0	959	0	0.459732	yes		rno-miR-2985		blast	gguuauagguuuaaggac	uuauagauuaucga	uuauagauuaucgauauuuagguuauagguuuaaggac	scaffold_307:134133..134171:-
scaffold_8915_17377	0.9	0.54 ± 0.05		264	264	0	0	118	0	0.44697	no		prd-miR-7939b-5p		blast	cgugagccuguuucuggua	cacagaagagucacaca	cgugagccuguuucugguagcaguagcuguacacagaagagucacaca	scaffold_8915:580..628:-
scaffold_26550_24326	3.9	0.79 ± 0.04		16	16	0	0	7	0	0.4375	yes		stu-miR5303f		blast	auuuuuggaaagcagaaa	uuuuguuuggaaagca	auuuuuggaaagcagaaaaaagcccaguuauaacuggguuuuuuuuuuguuuggaaagca	scaffold_26550:2793..2853:+
scaffold_1891_9500	5.9e+2	0.95 ± 0.03		1162	1160	0	2	486	2	0.419966	yes		dme-miR-10-5p		blast	acccuguagcugcuaaggggcg	ccccuuugcugcuacauuguau	acccuguagcugcuaaggggcgcaguuuuaauaccuccccuuugcugcuacauuguau	scaffold_1891:4442..4500:+
scaffold_4733_13679	3.2e+2	0.95 ± 0.03		629	626	0	3	261	2	0.418124	yes		sme-miR-2162-3p		blast	auauuaugcucauuacuuuggau	ccaaaguagugaacguaauuuauc	ccaaaguagugaacguaauuuaucgugagguaaaucaauagauauuaugcucauuacuuuggau	scaffold_4733:15725..15789:+
superscaffold_445_31472	1.7	0.63 ± 0.05		5	5	0	0	2	0	0.4	yes		hsv1-miR-H4-3p		blast	auugccugucacaucgacgaca	ucagucgaugcggcuggcagauuu	ucagucgaugcggcuggcagauuuuugacgugccucguauugaauugccugucacaucgacgaca	superscaffold_445:54206..54271:-
superscaffold_468_31761	1.3e+5	0.95 ± 0.03		256509	255232	3	1274	97375	980	0.383437	yes		dme-miR-314-3p		blast	uauucgagaccucugcugaucc	aucagcgguggccugggguacc	aucagcgguggccugggguaccuaauggcggccucccucacauccgcggccgguugguauucgagaccucugcugaucc	superscaffold_468:83034..83113:+
scaffold_16298_21100	1.3	0.63 ± 0.05		21	18	0	3	8	0	0.380952	yes				blast	cugacaacagguacuccacugg	aggguaccuguagucaggca	aggguaccuguagucaggcaggcgguucuagccugacaacagguacuccacugg	scaffold_16298:1671..1725:-
superscaffold_296_30204	1.2e+2	0.95 ± 0.03		242	237	0	5	89	3	0.380165	yes				blast	auaccagaaaauggccaggaga	guccucgccuuuuccugguauu	guccucgccuuuuccugguauuuggccaauaccagaaaauggccaggaga	superscaffold_296:142576..142626:-
scaffold_91_1456	2.1e+1	0.95 ± 0.03		55	52	0	3	18	2	0.363636	no		hsa-let-7a-2-3p		blast	auguacagauucaugagugacuucg	cguccuauguaucugcauug	auguacagauucaugagugacuucgcguuuuccuucauauucgcccucguccuauguaucugcauug	scaffold_91:159469..159536:+
scaffold_39936_27057	1.7e+1	0.95 ± 0.03		51	50	0	1	17	1	0.352941	no		cfa-miR-632		blast	uugucugucaaaaucgagcgcc	cccgcguauuuugacugucaauaaaa	uugucugucaaaaucgagcgccauaaagugaauagcccgcguauuuugacugucaauaaaa	scaffold_39936:5..66:-
scaffold_119_1804	8.8e+1	0.95 ± 0.03		183	178	0	5	62	2	0.349727	no				blast	uguuugccauucuucgucugugaua	ugaccuaggacgaugaugagauacacu	uguuugccauucuucgucugugauacguggugaccuaggacgaugaugagauacacu	scaffold_119:9888..9945:+
scaffold_79_1301	8.8e+1	0.95 ± 0.03		183	178	0	5	62	2	0.349727	no				blast	uguuugccauucuucgucugugaua	ugaccuaggacgaugaugagauacacu	uguuugccauucuucgucugugauacguggugaccuaggacgaugaugagauacacu	scaffold_79:128427..128484:-
scaffold_28275_24802	5.7	0.95 ± 0.03		38	38	0	0	12	0	0.315789	yes		gga-miR-2129		blast	uagcaggaaucguagcagcgcua	gcuggguuacgacgcagug	gcuggguuacgacgcagugcuacggcauagcaggaaucguagcagcgcua	scaffold_28275:2261..2311:-
scaffold_16708_21205	2.2	0.69 ± 0.05		888	879	4	5	265	2	0.300676	yes				blast	uuacgagccgucgaauuuugac	aauucuacggcucguaagca	uuacgagccgucgaauuuugacacauuuuguauggagcuuaugucaaaauucuacggcucguaagca	scaffold_16708:30..97:-
superscaffold_1144_36200	4.8	0.92 ± 0.03		22	22	0	0	6	0	0.272727	yes		hsa-miR-513a-5p		blast	gucacagguucaaauccu	cguuugaaccuaugaccu	cguuugaaccuaugaccuuggguaucccucaccgggggucacagguucaaauccu	superscaffold_1144:125171..125226:-
scaffold_22456_23244	6.0	0.95 ± 0.03		47	45	1	1	11	1	0.255319	yes		gma-miR9723		blast	gaaaggagaacgcguucggc	cgcgcucucguuucgauuacu	gaaaggagaacgcguucggcgcuuugauucguugguuuauuugagccggcuaaucaaagcgcugaucgcgcucucguuucgauuacu	scaffold_22456:2835..2922:+
scaffold_667_5519	1.2	0.63 ± 0.05		12	12	0	0	3	0	0.25	yes		osa-miR5512a		blast	uaggauauaucuguugguauggagu	acuauauuuucagacucugaa	acuauauuuucagacucugaaaauguacaguuuuuaggauauaucuguugguauggagu	scaffold_667:12332..12391:+
superscaffold_906_34507	4.0	0.92 ± 0.03		20	20	0	0	5	0	0.25	yes		hsa-miR-1825		blast	gccagugcuaugaauguc	auuuuauagauacuuggcgu	gccagugcuaugaaugucaauuuuauagauacuuggcgu	superscaffold_906:208427..208466:+
scaffold_30_716	0.9	0.54 ± 0.05		84246	76016	7954	276	12836	124	0.153835	yes		gga-miR-1555-3p		blast	uaggguuagaaacuuggcuc	uauauggucucgucuuggca	uaggguuagaaacuuggcucugcacgggaucugauuacuuuuugacagugcgagcuauauggucucgucuuggca	scaffold_30:97464..97539:+
scaffold_11895_19088	4.2	0.92 ± 0.03		54	54	0	0	7	0	0.12963	yes		cin-miR-4153-3p		blast	aucgcguucggcguucugauuggcc	ccaaucagaguacagaacacgcuuu	aucgcguucggcguucugauuggccggcgugaacguaccaaccaaucagaguacagaacacgcuuu	scaffold_11895:3744..3810:+
scaffold_1077_7325	3.6	0.79 ± 0.04		8	8	0	0	1	0	0.125	yes		dps-miR-2514		blast	auacagcugauggucuaaacu	uuuagaccaucagcugugucg	auacagcugauggucuaaacuaaacaguuuaguuuagaccaucagcugugucg	scaffold_1077:75724..75777:-
scaffold_4754_13702	1.2e+3	0.95 ± 0.03		2515	2418	0	97	241	47	0.114513	yes				blast	cgcgguccuggaauucguuagc	caucgaauuccagggccgu	caucgaauuccagggccguggagguuuccguggucgcgguccuggaauucguuagc	scaffold_4754:2474..2530:-
scaffold_189_2558	0.3	0.54 ± 0.05		11	11	0	0	1	0	0.0909091	no		hsa-miR-6828-5p		blast	gggaagcaaccgcgaaagcg	uauuaggauucccca	uauuaggauuccccaaguugggaagcaaccgcgaaagcg	scaffold_189:106565..106604:-
superscaffold_102_28784	4.9	0.92 ± 0.03		6029	6022	0	7	0	2	0.00033173	yes		cin-miR-4000a-3p		blast	cccuuuucguguuuuauuaac	aaaauacgaagaggucaguaag	cccuuuucguguuuuauuaacaaauaauaaaauacgaagaggucaguaag	superscaffold_102:1197..1247:+
superscaffold_102_28785	4.6	0.92 ± 0.03		6030	6022	0	8	0	0	0	yes		cin-miR-4000a-3p		blast	cccuuuucguguuuuauuaac	aaaauacgaagaggccgguaag	cccuuuucguguuuuauuaacaaauaguaaaauacgaagaggccgguaag	superscaffold_102:2846..2896:+

## Sheet: SfC_Known
tag idthis is a tag id assigned by miRDeep2. The first part of the id designates the chromosome or genome contig on which the miRNA gene is located. The second part is a running number that is added to avoid identical ids. The running number is incremented by one for each potential miRNA precursor that is excised from the genome. Clicking this field will display a pdf of the structure, read signa…	miRDeep2 scorethe log-odds score assigned to the hairpin by miRDeep2	estimated probability that the miRNA is a true positivethe estimated probability that a predicted miRNA with a score of this or higher is a true positive. To see exactly how this probability is estimated, mouse over the 'novel miRNAs, true positives' in the table at the top of the webpage. For miRBase miRNAs, this reflects the support that the data at hand lends to the miRNA.	rfam alertthis field indicates if the miRNA hairpin has sequence similarity to reference rRNAs or tRNAs. Warnings in this field should overrule the estimated probability that a reported miRNA is a true positive (previous field).	predicted mature seq. in accordance with miRBase mature seq.If the predicted miRDeep2 sequence overlaps with the miRBase annotated mature sequence than this is indicated by 'TRUE'. If the predicted miRDeep2 star sequence overlaps with the miRBase annotated mature sequence this is inidicated by 'STAR'.	total read countthis is the sum of read counts for the mature, loop and star miRNAs.	mature read countthis is the number of reads that map to the miRNA hairpin and are contained in the sequence covered by the consensus mature miRNA, including 2 nts upstream and 5 nts downstream.	loop read countthis is the number of reads that map to the miRNA hairpin and are contained in the sequence covered by the consensus miRNA loop, including 2 nts upstream and 5 nts downstream.	star read countthis is the number of reads that map to the miRNA hairpin and are contained in the sequence covered by the consensus star miRNA, including 2 nts upstream and 5 nts downstream.	significant randfold p-valuethis field indicates if the estimated randfold p-value of the miRNA hairpin is equal to or lower than 0.05 (see Bonnet et al., Bioinformatics, 2004).	mature miRBase miRNAthis field displays the ids of any reference mature miRNAs for the species that map perfectly (full length, no mismatches) to the reported miRNA hairpin. If this is the case, the reported miRNA hairpin is assigned as a known miRNA. If not, it is assigned as a novel miRNA. If more than one reference mature miRNA maps to the miRNA hairpin, then only the id of the reference miRBa…	example miRBase miRNA with the same seedthis field displays the ids of any reference mature miRNAs from related species that have a seed sequence identical to that of the reported mature miRNA. The seed is here defined as nucleotides 2-8 from the 5' end of the mature miRNA. If more than one reference mature miRNA have identical seed, then only the id of the miRNA that occurs last in the input fil…	UCSC browserif a species name was input to miRDeep2, then clicking this field will initiate a UCSC blat search of the consensus precursor sequence against the reference genome.	NCBI blastnclicking this field will initiate a NCBI blastn search of the consensus precursor sequence against the nr/nt database (non-redundant collection of all NCBI nucleotide sequences).	consensus mature sequencethis is the consensus mature miRNA sequence as inferred from the deep sequencing reads.	consensus star sequencethis is the consensus star miRNA sequence as inferred from the deep sequencing reads.	consensus precursor sequencethis is the consensus precursor miRNA sequence as inferred from the deep sequencing reads. Note that this is the inferred Drosha hairpin product, and therefore does not include substantial flanking genomic sequence as does most miRBase precursors.	precursor coordinateThe given precursor coordinates refer do absolute position in the mapped reference sequence
scaffold_2239_10036	2.5e+6	0.95 ± 0.03		TRUE	5088324	5079405	0	8919	yes	bmo-miR-10-5p	cel-miR-57-5p		blast	uacccuguagauccgaauuugu	caaauucgguucuagagagguuu	uacccuguagauccgaauuuguuugaagugaggcgacaaauucgguucuagagagguuu	scaffold_2239:3035..3094:+
scaffold_2723_11025	3.9e+5	0.95 ± 0.03		TRUE	773229	773074	1	154	yes	bmo-miR-263a-5p	mmu-miR-183-5p		blast	aauggcacuggaagaauucacgg	cguggucucuuaguggcaucac	aauggcacuggaagaauucacggguuacauuuuauuagucccguggucucuuaguggcaucac	scaffold_2723:7443..7506:-
superscaffold_135_29118	2.3e+5	0.95 ± 0.03		STAR	452260	452136	0	124	yes	bmo-bantam-5p	cel-miR-80-3p		blast	ugagaucauugugaaagcugau	cugguuuucauaaugauuugac	cugguuuucauaaugauuugacagauuguucuaaauucugagaucauugugaaagcugau	superscaffold_135:63965..64025:-
scaffold_2884_11316	2.1e+5	0.95 ± 0.03		STAR	413039	406622	0	6417	yes	bmo-miR-8-5p	dme-miR-8-3p		blast	uaauacugucagguaaagauguc	caucuuaccgggcagcauuaga	caucuuaccgggcagcauuagagucaaauaguuauuucuaauacugucagguaaagauguc	scaffold_2884:13845..13906:-
scaffold_4814_13732	1.8e+5	0.95 ± 0.03		TRUE	365768	359896	0	5872	yes	bmo-miR-281-5p	cel-miR-46-5p		blast	aagagagcuauccgucgacagu	cugucauggaguugcucucuuua	aagagagcuauccgucgacaguauugccaguaaacacugucauggaguugcucucuuua	scaffold_4814:1591..1650:+
scaffold_177_2431	1.8e+5	0.95 ± 0.03		TRUE	365768	359896	0	5872	yes	bmo-miR-281-5p	cel-miR-46-5p		blast	aagagagcuauccgucgacagu	cugucauggaguugcucucuuua	aagagagcuauccgucgacaguauugccaguaaacacugucauggaguugcucucuuua	scaffold_177:51834..51893:-
scaffold_15901_20984	1.5e+5	0.95 ± 0.03		TRUE	311237	311183	0	54	yes	bmo-miR-31-5p	cel-miR-72-5p		blast	aggcaagaagucggcauagcugu	ggcugugucacuucgagccagc	aggcaagaagucggcauagcuguuugauguugguauacggcugugucacuucgagccagc	scaffold_15901:2213..2273:+
scaffold_81_1317	5.6e+4	0.95 ± 0.03		TRUE	111242	111206	0	36	yes	bmo-miR-184-3p	mmu-miR-184-3p		blast	uggacggagaacugauaagggc	ccuugucauucuucuugcccgu	ccuugucauucuucuugcccgugugcuuucauacuacuggacggagaacugauaagggc	scaffold_81:88128..88187:+
scaffold_72_1268	5.6e+4	0.95 ± 0.03		TRUE	111242	111206	0	36	yes	bmo-miR-184-3p	mmu-miR-184-3p		blast	uggacggagaacugauaagggc	ccuugucauucuucuugcccgu	ccuugucauucuucuugcccgugugcuuucauacuacuggacggagaacugauaagggc	scaffold_72:239126..239185:-
scaffold_9424_17749	3.7e+4	0.95 ± 0.03		TRUE	73996	73185	0	811	yes	bmo-miR-9c-5p	dme-miR-9a-5p		blast	ucuuugguauccuagcuguagg	uaaaguuaugguaccgaaguua	ucuuugguauccuagcuguaggcgugucacgcaaacccuaaaguuaugguaccgaaguua	scaffold_9424:9932..9992:-
scaffold_5406_14403	3.3e+4	0.95 ± 0.03		TRUE	66140	65605	0	535	yes	bmo-miR-9a-5p	dme-miR-9a-5p		blast	ucuuugguuaucuagcuguauga	uaaagcuagguuaccggaguua	ucuuugguuaucuagcuguaugaguauucugacaucauaaagcuagguuaccggaguua	scaffold_5406:12406..12465:-
superscaffold_630_32963	2.3e+4	0.95 ± 0.03		TRUE	45471	43742	0	1729	yes	bmo-miR-274-5p	mmu-miR-153-5p		blast	uuugugaccgucacuaacgggca	cucguuuugacgaucgcaaaaug	uuugugaccgucacuaacgggcaguaccucuauuugcucguuuugacgaucgcaaaaug	superscaffold_630:45450..45509:-
scaffold_2057_9781	2.3e+4	0.95 ± 0.03		TRUE	45471	43742	0	1729	yes	bmo-miR-274-5p	mmu-miR-153-5p		blast	uuugugaccgucacuaacgggca	cucguuuugacgaucgcaaaaug	uuugugaccgucacuaacgggcaguaccucuauuugcucguuuugacgaucgcaaaaug	scaffold_2057:28282..28341:-
scaffold_9777_17971	2.2e+4	0.95 ± 0.03		TRUE	44254	37589	0	6665	yes	bmo-miR-14-3p	dme-miR-14-3p		blast	ucagucuuuuucucucuccuau	cggggggaggaauugacucgacu	cggggggaggaauugacucgacuuuuuaaauacaagucagucuuuuucucucuccuau	scaffold_9777:6332..6390:+
superscaffold_1_28353	1.8e+4	0.95 ± 0.03		TRUE	36597	32987	0	3610	yes	bmo-miR-278-5p	bmo-miR-278-5p		blast	ccggacgaacuucccagcucggcc	ucggugggaucuucguccguu	ccggacgaacuucccagcucggccgacauacacgggucggugggaucuucguccguu	superscaffold_1:70990..71047:-
scaffold_3238_11925	1.7e+4	0.95 ± 0.03		STAR	35207	31796	15	3396	yes	bmo-miR-750-5p	sme-miR-750-3p		blast	ccagaucuaucuuuccagcuca	aguuggacaggggaucuugaca	aguuggacaggggaucuugacaguuugagcuaugugcugccagaucuaucuuuccagcuca	scaffold_3238:4559..4620:+
scaffold_602_5272	1.2e+4	0.95 ± 0.03		TRUE	24148	24002	0	146	yes	bmo-miR-11-3p	cel-miR-2-3p		blast	caucacagucagaguucuagcu	cuagcacuuuggcugugaccugug	cuagcacuuuggcugugaccugugugucguagucacaucacagucagaguucuagcu	scaffold_602:8174..8231:-
scaffold_9424_17747	1.0e+4	0.95 ± 0.03		TRUE	20209	20206	0	3	yes	bmo-miR-306a-5p	dme-miR-275-3p		blast	ucagguacuaggugacucuga	cggagccgccucgugccucagc	ucagguacuaggugacucugaguggccgcucucggagccgccucgugccucagc	scaffold_9424:9458..9512:-
scaffold_2801_11126	6.0e+3	0.95 ± 0.03		TRUE	11899	11859	0	40	yes	bmo-miR-279b-3p	cel-miR-44-3p		blast	ugacuagaucuacacucauuga	aauggguauaugucuagugcc	aauggguauaugucuagugccacagugaauuauuucugugacuagaucuacacucauuga	scaffold_2801:13344..13404:-
scaffold_2801_11124	6.0e+3	0.95 ± 0.03		TRUE	11815	11794	0	21	yes	bmo-miR-279c-3p	cel-miR-44-3p		blast	ugacuagauccauacucgucug	ggcgaguuugcuucuggugcaug	ggcgaguuugcuucuggugcauguucauuacuaaucaugacuagauccauacucgucug	scaffold_2801:13115..13174:-
scaffold_9536_17840	5.7e+3	0.95 ± 0.03		TRUE	11327	11289	0	38	yes	bmo-miR-71-3p	tca-miR-71-3p		blast	ucucacuaccuugucuuucaug	ugaaagacaggaguagugagaug	ugaaagacaggaguagugagauguccucgacaucacaaauucucacuaccuugucuuucaug	scaffold_9536:5392..5454:-
scaffold_14531_20231	4.5e+3	0.95 ± 0.03		TRUE	8932	8754	0	178	yes	bmo-miR-92b	hsa-miR-25-3p		blast	aauugcaccaaucccggccugc	aggacgcgauucgguguaaacg	aggacgcgauucgguguaaacguugugacuuguaucaaauugcaccaaucccggccugc	scaffold_14531:3405..3464:+
scaffold_26512_24318	4.5e+3	0.95 ± 0.03		STAR	8848	8814	0	34	yes	bmo-miR-317-5p	dme-miR-317-3p		blast	ugaacacagcuggugguaucucagu	cgggugccacgcugugcucucu	cgggugccacgcugugcucucucgggaauuaaugcagagugaacacagcuggugguaucucagu	scaffold_26512:2124..2188:-
scaffold_10073_18221	3.5e+3	0.95 ± 0.03		STAR	6983	4437	0	2546	yes	bmo-miR-993a-5p	hsa-miR-99a-3p		blast	gaagcucguuucuacagguagc	uacccuguagauccgggcuuuugu	uacccuguagauccgggcuuuugugacuuacacaucagaagcucguuucuacagguagc	scaffold_10073:5073..5132:+
superscaffold_1110_36021	3.3e+3	0.95 ± 0.03		STAR	6487	6483	0	4	yes	bmo-miR-970-5p	dme-miR-970-3p		blast	ucauaagacacacgcggcucu	agccuugcgugugcucuuauuggua	agccuugcgugugcucuuauugguaguguggcugauaaucuaucauaagacacacgcggcucu	superscaffold_1110:120857..120920:+
scaffold_349_3786	2.5e+3	0.95 ± 0.03		TRUE	5031	5005	0	26	yes	bmo-miR-283-5p	dme-miR-283-5p		blast	aaauaucagcugguaauucuggg	cagacuaccaguugguaugagg	aaauaucagcugguaauucuggggugcugucgcccagacuaccaguugguaugagg	scaffold_349:82400..82456:+
scaffold_6048_15060	2.5e+3	0.95 ± 0.03		TRUE	5031	5005	0	26	yes	bmo-miR-283-5p	dme-miR-283-5p		blast	aaauaucagcugguaauucuggg	cagacuaccaguugguaugagg	aaauaucagcugguaauucuggggugcugucgcccagacuaccaguugguaugagg	scaffold_6048:903..959:+
scaffold_119_1837	2.3e+3	0.95 ± 0.03		TRUE	4677	4565	4	108	yes	bmo-miR-316-5p	dme-miR-316-5p		blast	ugucuuuuuccgcuuugcugcug	acagcaaagcgaaaaggucucc	ugucuuuuuccgcuuugcugcugauaauuaugaucaugucaacagcaaagcgaaaaggucucc	scaffold_119:117680..117743:-
superscaffold_985_35206	2.3e+3	0.95 ± 0.03		TRUE	4677	4565	4	108	yes	bmo-miR-316-5p	dme-miR-316-5p		blast	ugucuuuuuccgcuuugcugcug	acagcaaagcgaaaaggucucc	ugucuuuuuccgcuuugcugcugauaauuaugaucaugucaacagcaaagcgaaaaggucucc	superscaffold_985:89486..89549:+
scaffold_119_1835	2.3e+3	0.95 ± 0.03		TRUE	4677	4565	4	108	yes	bmo-miR-316-5p	dme-miR-316-5p		blast	ugucuuuuuccgcuuugcugcug	acagcaaagcgaaaaggucucc	ugucuuuuuccgcuuugcugcugauaauuaugaucaugucaacagcaaagcgaaaaggucucc	scaffold_119:116244..116307:-
scaffold_3238_11928	2.3e+3	0.95 ± 0.03		TRUE	4607	3927	1	679	yes	bmo-miR-1175-5p	sme-miR-1175-5p		blast	aaguggaggugugaucucuucacu	ugagauucaacuccuccaacuu	aaguggaggugugaucucuucacuuuuuauguuuaaagugagauucaacuccuccaacuu	scaffold_3238:4736..4796:+
superscaffold_617_32800	2.0e+3	0.95 ± 0.03		TRUE	3969	3946	0	23	yes	bmo-miR-279a	cel-miR-44-3p		blast	ugacuagauccacacucaucca	gaugaguggagguuuagugcaug	gaugaguggagguuuagugcauguuucuguacaucaugacuagauccacacucaucca	superscaffold_617:502768..502826:-
scaffold_5523_14600	1.9e+3	0.95 ± 0.03		STAR	3899	2489	0	1410	yes	bmo-miR-275-3p	bmo-miR-275-5p		blast	cgcgcuacuccggcgccgggcu	ucagguaccugaaguagcgcgc	cgcgcuacuccggcgccgggcugugcucacgagucagguaccugaaguagcgcgc	scaffold_5523:6172..6227:+
scaffold_18458_21975	1.9e+3	0.95 ± 0.03		TRUE	3898	3748	3	147	yes	bmo-miR-282-5p	dme-miR-282-5p		blast	uagccucuccuuggcuuugucu	acauagccugauagagguuacg	uagccucuccuuggcuuugucuguaucggaacgauguuucagacauagccugauagagguuacg	scaffold_18458:3184..3248:-
scaffold_9688_17903	1.7e+3	0.95 ± 0.03		TRUE	3344	3050	0	294	yes	bmo-miR-2a-3p	sme-miR-2b-3p		blast	ucacagccagcuuugaugagc	gcaucaaagucggcuugucaua	gcaucaaagucggcuugucauaggucauaacguagcuaucacagccagcuuugaugagc	scaffold_9688:8319..8378:+
superscaffold_22_28389	1.5e+3	0.95 ± 0.03		TRUE	3022	2626	0	396	yes	bmo-miR-993a-5p	cel-miR-57-5p		blast	uacccuguagauccgggcuuuu	gaagcucgucucuacagguaucu	uacccuguagauccgggcuuuuguaguuuaguucacaucagaagcucgucucuacagguaucu	superscaffold_22:29289..29352:-
scaffold_9688_17909	1.3e+3	0.95 ± 0.03		TRUE	2689	2381	0	308	yes	bmo-miR-2a-3p	sme-miR-2b-3p		blast	ucacagccagcuuugaugagc	cucacaaaguggcuguaaugug	cucacaaaguggcuguaauguguguccccguacauaucacagccagcuuugaugagc	scaffold_9688:8715..8772:+
scaffold_8147_16731	1.3e+3	0.95 ± 0.03		TRUE	2639	2613	0	26	yes	bmo-miR-133	dme-miR-133-3p		blast	uugguccccuucaaccagcugu	agcugguugacuucgggucaaau	agcugguugacuucgggucaaauuguaauuuggauaucauuugguccccuucaaccagcugu	scaffold_8147:7820..7882:+
scaffold_9898_18042	7.8e+2	0.95 ± 0.03		TRUE	1538	1156	0	382	yes	bmo-miR-927-5p	dme-miR-927-5p		blast	uuuagaauuccuacgcuuuacc	caaagcguuuggauucuaaaa	uuuagaauuccuacgcuuuaccguugccaagcaguguugggcaaagcguuuggauucuaaaa	scaffold_9898:2939..3001:+
scaffold_1122_7476	7.1e+2	0.95 ± 0.03		TRUE	1399	792	0	607	yes	bmo-miR-87	cel-miR-87-3p		blast	gugagcaaacuuucaggugugu	gggccugaauuguugcucgaaccu	gggccugaauuguugcucgaaccuguguuuugaucaaggugagcaaacuuucaggugugu	scaffold_1122:30307..30367:-
scaffold_9429_17752	4.8e+2	0.95 ± 0.03		STAR	941	788	0	153	yes	bmo-miR-1a-5p	cel-miR-1-3p		blast	uggaauguaaagaaguauggag	ccgugcuuccuuacuucccaua	ccgugcuuccuuacuucccauagugcuuauaaucguauggaauguaaagaaguauggag	scaffold_9429:6193..6252:-
scaffold_20102_22509	4.4e+2	0.95 ± 0.03		TRUE	857	798	0	59	yes	bmo-miR-190-5p	cel-miR-50-5p		blast	agauauguuugauauucuugguug	cccaggaaucaaacauauuacaca	agauauguuugauauucuugguuguaucuuugcaucacccaggaaucaaacauauuacaca	scaffold_20102:4034..4095:-
scaffold_15646_20867	3.3e+2	0.95 ± 0.03		STAR	656	463	0	193	yes	bmo-miR-263b-5p	bmo-miR-263b-3p		blast	gugaauuuccugaugccuuagc	cuuggcacugggagaauucacag	cuuggcacugggagaauucacaggaguucugaauauacccgugaauuuccugaugccuuagc	scaffold_15646:1863..1925:+
superscaffold_630_32959	2.1e+2	0.95 ± 0.03		TRUE	416	413	0	3	yes	bmo-miR-252-5p	dme-miR-252-5p		blast	cuaaguacuagugccgcaggag	ccugcugcuucagugcuuauca	cuaaguacuagugccgcaggaguguuacuaauuucuccugcugcuucagugcuuauca	superscaffold_630:29750..29808:-
scaffold_2057_9777	2.1e+2	0.95 ± 0.03		TRUE	416	413	0	3	yes	bmo-miR-252-5p	dme-miR-252-5p		blast	cuaaguacuagugccgcaggag	ccugcugcuucagugcuuauca	cuaaguacuagugccgcaggaguguuacuaauuucuccugcugcuucagugcuuauca	scaffold_2057:13027..13085:-
scaffold_23013_23354	9.8e+1	0.95 ± 0.03		TRUE	183	181	0	2	yes	bmo-miR-34-5p	cel-miR-34-5p		blast	uggcagugugguuagcugguugu	cagccaguaacgacacugccu	uggcagugugguuagcugguuguuuaaauugcuacaacagccaguaacgacacugccu	scaffold_23013:3274..3332:+
scaffold_27_678	5.9e+1	0.95 ± 0.03		STAR	108	102	0	6	yes	bmo-miR-2796-5p	hsa-miR-1295a		blast	guaggccggcggaaacuacuugc	agggguuucuuucggccuucag	agggguuucuuucggccuucagcuguagauagacuguaggccggcggaaacuacuugc	scaffold_27:76817..76875:-
scaffold_723_5863	5.9e+1	0.95 ± 0.03		STAR	108	102	0	6	yes	bmo-miR-2796-5p	hsa-miR-1295a		blast	guaggccggcggaaacuacuugc	agggguuucuuucggccuucag	agggguuucuuucggccuucagcuguagauagacuguaggccggcggaaacuacuugc	scaffold_723:31460..31518:+
scaffold_396_3985	3.5e+1	0.95 ± 0.03		TRUE	61	50	0	11	yes	bmo-miR-929-5p	dme-miR-929-5p		blast	aaauugacucuaguagggagu	cucccuaaucgagucagguug	aaauugacucuaguagggaguccguauguacgcgcgacucccuaaucgagucagguug	scaffold_396:51067..51125:-
scaffold_10124_18243	1.1e+1	0.95 ± 0.03		TRUE	15	13	0	2	yes	bmo-miR-285	cel-miR-49-3p		blast	uagcaccauucgaauucagugc	acuguauucgagugaguggauaga	acuguauucgagugaguggauagaguugugauucucuagcaccauucgaauucagugc	scaffold_10124:9113..9171:+
scaffold_602_5270	5.8	0.95 ± 0.03		TRUE	1191	1191	0	0	yes	bmo-miR-998	cel-miR-49-3p		blast	uagcaccaugggauucagcuc	gcugcaucccgugcggccgca	gcugcaucccgugcggccgcagugucacguguagcaccaugggauucagcuc	scaffold_602:6979..7031:-
scaffold_14531_20229	5.6	0.95 ± 0.03		TRUE	494	494	0	0	yes	bmo-miR-92a	hsa-miR-25-3p		blast	uauugcaccagucccggccuau	gggcggugacuggcgcuauauu	gggcggugacuggcgcuauauucgguuugugugcgauauugcaccagucccggccuau	scaffold_14531:3243..3301:+
scaffold_1097_7389	5.6	0.95 ± 0.03		TRUE	40	40	0	0	yes	bmo-miR-932	ame-miR-932		blast	ucaauuccguagugcauug	agcagugcggaagugagg	ucaauuccguagugcauugcagugcauccugccuccugcaagcagugcggaagugagg	scaffold_1097:69361..69419:-
scaffold_5523_14602	5.6	0.95 ± 0.03		TRUE	3064	2688	0	376	yes	bmo-miR-305-5p	cel-miR-238-3p		blast	auuguacuucaucaggugcuc	aggcgcuuguuggaguacacuuac	auuguacuucaucaggugcucuggugaugaugguuccaggcgcuuguuggaguacacuuac	scaffold_5523:6288..6349:+
superscaffold_359_30628	5.5	0.95 ± 0.03		TRUE	1273	1273	0	0	yes	bmo-miR-308-3p	cel-miR-2-3p		blast	aaucacaggauaauacug	guauuauacuugugaaugu	guauuauacuugugaauguguuccuacuacaaucacaggauaauacug	superscaffold_359:3061..3109:-
scaffold_3708_12487	5.5	0.95 ± 0.03		TRUE	1273	1273	0	0	yes	bmo-miR-308-3p	cel-miR-2-3p		blast	aaucacaggauaauacug	guauuauacuugugaaugu	guauuauacuugugaauguguuccuacuacaaucacaggauaauacug	scaffold_3708:25159..25207:+
scaffold_8843_17362	5.4	0.95 ± 0.03		TRUE	74	74	0	0	yes	bmo-miR-1000	dme-miR-1000-5p		blast	auauuguccugucacagcagua	cugcugcguccggacaaacggg	auauuguccugucacagcaguacgugcacuguuacugcugcguccggacaaacggg	scaffold_8843:7131..7187:+
superscaffold_787_33925	5.3	0.95 ± 0.03		TRUE	16	16	0	0	yes	bmo-miR-210	dme-miR-210-3p		blast	cuugugcgugugacagcggcu	cugcuggccacugcacaagau	cugcuggccacugcacaagauuaguuagaacuauacucuugugcgugugacagcggcu	superscaffold_787:129091..129149:+
scaffold_1836_9410	5.2	0.95 ± 0.03		STAR	78	73	3	2	yes	bmo-miR-307-5p	cel-miR-67-3p		blast	ucacaaccuccuugagugagc	acucacucaaccugggugugaug	acucacucaaccugggugugaugugugcacuaguugcucggcccaucacaaccuccuugagugagc	scaffold_1836:53279..53345:-
scaffold_10157_18255	5.2	0.95 ± 0.03		TRUE	168	168	0	0	yes	bmo-miR-iab-4-5p	dme-miR-iab-4-5p		blast	acguauacugaauguauccuga	cgguauaccuucaguauacguaa	acguauacugaauguauccugagugccucauucuuuccgguauaccuucaguauacguaa	scaffold_10157:6192..6252:-
scaffold_114_1782	5.1	0.95 ± 0.03		TRUE	6199	5995	16	188	yes	bmo-let-7-5p	cel-let-7-5p		blast	ugagguaguagguuguauag	cuguacggccuacuaacuuucc	ugagguaguagguuguauaguacugcauuacaccacuuaggagagacuguacggccuacuaacuuucc	scaffold_114:226508..226576:+
scaffold_321_3620	5.1	0.95 ± 0.03		TRUE	6199	5995	16	188	yes	bmo-let-7-5p	cel-let-7-5p		blast	ugagguaguagguuguauag	cuguacggccuacuaacuuucc	ugagguaguagguuguauaguacugcauuacaccacuuaggagagacuguacggccuacuaacuuucc	scaffold_321:126319..126387:+
scaffold_6337_15283	5.0	0.95 ± 0.03		TRUE	59	59	0	0	yes	bmo-miR-124	mmu-miR-124-3p		blast	uaaggcacgcggugaaugcc	cguucacuacguugccuuuau	cguucacuacguugccuuuauguguuauguagcaaucauaaggcacgcggugaaugcc	scaffold_6337:13264..13322:+
scaffold_20114_22514	4.2	0.92 ± 0.03		TRUE	106	106	0	0	yes	bmo-miR-137	mmu-miR-137-3p		blast	uuauugcuugagaauacacguag	acgcguauucuuggggaauuaaca	acgcguauucuuggggaauuaacacacauuacgagauguuauugcuugagaauacacguag	scaffold_20114:3527..3588:-
scaffold_2155_9868	4.2	0.92 ± 0.03		TRUE	106	106	0	0	yes	bmo-miR-137	mmu-miR-137-3p		blast	uuauugcuugagaauacacguag	acgcguauucuuggggaauuaaca	acgcguauucuuggggaauuaacacacauuacgagauguuauugcuugagaauacacguag	scaffold_2155:43446..43507:-
scaffold_6364_15326	4.1	0.92 ± 0.03		TRUE	21	20	1	0	yes	bmo-miR-33-5p	hsa-miR-33a-5p		blast	gugcauuguaguugcauugca	caauauuacuacaaagcaaau	gugcauuguaguugcauugcacugguuuacaugaguugugcaauauuacuacaaagcaaau	scaffold_6364:2312..2373:+
scaffold_9688_17905	1.1	0.63 ± 0.05		STAR	527	525	0	2	no	bmo-miR-13a-5p	cel-miR-2-3p		blast	uaucacagccacuuugauguggu	cugucaaagcggcggugaaa	cugucaaagcggcggugaaauguauccgucaucauaucacagccacuuugauguggu	scaffold_9688:8459..8516:+
superscaffold_898_34490	1.1	0.63 ± 0.05		STAR	84	84	0	0	yes	bmo-miR-3338-5p			blast	cauguacuuacuuuguuuguucu	agcaaacacaguagugugcaaugcu	agcaaacacaguagugugcaaugcuaaaguccaccaugcauguacuuacuuuguuuguucu	superscaffold_898:62646..62707:-
scaffold_1197_7657	1.1	0.63 ± 0.05		STAR	84	84	0	0	yes	bmo-miR-3338-5p			blast	cauguacuuacuuuguuuguucu	agcaaacacaguagugugcaaugcu	agcaaacacaguagugugcaaugcuaaaguccaccaugcauguacuuacuuuguuuguucu	scaffold_1197:24367..24428:+
scaffold_539_4983	-0.3	0.40 ± 0.06		TRUE	33	31	0	2	no	bmo-miR-7-5p	dme-miR-7-5p		blast	uggaagacuagugauuuuguuguu	caagaaaucacuaaucucccua	uggaagacuagugauuuuguuguuuugauuuggguaacaagaaaucacuaaucucccua	scaffold_539:105197..105256:-
scaffold_119_1838	-1.2	0.29 ± 0.06		TRUE	4565	4565	0	0	no	bmo-miR-316-5p	dme-miR-316-5p		blast	ugucuuuuuccgcuuugcugcug	caagcauaagcaagaagaagcaga	caagcauaagcaagaagaagcagaagagagaagcaacaguucuccauaaauuugucuuuuuccgcuuugcugcug	scaffold_119:117720..117795:-
scaffold_119_1836	-1.4	0.29 ± 0.06		TRUE	4565	4565	0	0	no	bmo-miR-316-5p	dme-miR-316-5p		blast	ugucuuuuuccgcuuugcugcug	caagcauaagcaagaagaagcaga	caagcauaagcaagaagaagcagaagagagaagcaacaguucuccauaaauuugucuuuuuccgcuuugcugcug	scaffold_119:116284..116359:-
superscaffold_985_35205	-2.5	0.23 ± 0.06		TRUE	4565	4565	0	0	no	bmo-miR-316-5p	dme-miR-316-5p		blast	ugucuuuuuccgcuuugcugcug	caagcauaagcaagaagaagcaga	caagcauaagcaagaagaagcagaagagagaagcaacaguucuccauaaauuugucuuuuuccgcuuugcugcug	superscaffold_985:89434..89509:+
superscaffold_114_28965	-2.5	0.23 ± 0.06		TRUE	4	4	0	0	no	bmo-miR-2765	nve-miR-2032a-3p		blast	ugguaacuccaccaccguuggcg	ccaacgggggcagaguuccuauu	ugguaacuccaccaccguuggcggugcgcaugcgccaacgggggcagaguuccuauu	superscaffold_114:49795..49852:-
scaffold_6364_15325	-5.3	0.09 ± 0.06		TRUE	20	20	0	0	no	bmo-miR-33-5p	hsa-miR-33a-5p		blast	gugcauuguaguugcauugca	auuagcaacuagauggagcuu	auuagcaacuagauggagcuucaagaaauaacuauuacgggagugcauuguaguugcauugca	scaffold_6364:2270..2333:+
scaffold_5406_14404	-9.7	0.10 ± 0.05		TRUE	65605	65605	0	0	no	bmo-miR-9a-5p	dme-miR-9a-5p		blast	ucuuugguuaucuagcuguauga	aagaaguugauagaagaaagaagaaa	aagaaguugauagaagaaagaagaaaguagaucgguuaauuaucuuugguuaucuagcuguauga	scaffold_5406:12442..12507:-

## Sheet: SfR_Novel
novel miRNAs predicted by miRDeep2
provisional idthis is a provisional miRNA name assigned by miRDeep2. The first part of the id designates the chromosome or genome contig on which the miRNA gene is located. The second part is a running number that is added to avoid identical ids. The running number is incremented by one for each potential miRNA precursor that is excised from the genome. Clicking this field will display a pdf of t…	miRDeep2 scorethe log-odds score assigned to the hairpin by miRDeep2	estimated probability that the miRNA candidate is a true positivethe estimated probability that a predicted novel miRNA with a score of this or higher is a true positive. To see exactly how this probability is estimated, mouse over the 'novel miRNAs, true positives' in the table at the top of the webpage.	rfam alertthis field indicates if the predicted miRNA hairpin has sequence similarity to reference rRNAs or tRNAs. Warnings in this field should overrule the estimated probability that a reported miRNA is a true positive (previous field).	total read countthis is the sum of read counts for the predicted mature, loop and star miRNAs.	mature read countthis is the number of reads that map to the predicted miRNA hairpin and are contained in the sequence covered by the predicted mature miRNA, including 2 nts upstream and 5 nts downstream.	loop read countthis is the number of reads that map to the predicted miRNA hairpin and are contained in the sequence covered by the predicted miRNA loop, including 2 nts upstream and 5 nts downstream.	star read countthis is the number of reads that map to the predicted miRNA hairpin and are contained in the sequence covered by the predicted star miRNA, including 2 nts upstream and 5 nts downstream.	Processing precision	significant randfold p-valuethis field indicates if the estimated randfold p-value of the excised potential miRNA hairpin is equal to or lower than 0.05 (see Bonnet et al., Bioinformatics, 2004).	miRBase miRNAthis field displays the ids of any reference mature miRNAs for the species that map perfectly (full length, no mismatches) to the reported miRNA hairpin. If this is the case, the reported miRNA hairpin is assigned as a known miRNA. If not, it is assigned as a novel miRNA. If more than one reference mature miRNA maps to the miRNA hairpin, then only the id of the reference miRBase miRN…	example miRBase miRNA with the same seedthis field displays the ids of any reference mature miRNAs from related species that have a seed sequence identical to that of the reported mature miRNA. The seed is here defined as nucleotides 2-8 from the 5' end of the mature miRNA. If more than one reference mature miRNA have identical seed, then only the id of the miRNA that occurs last in the input fil…	UCSC browserif a species name was input to miRDeep2, then clicking this field will initiate a UCSC blat search of the consensus precursor sequence against the reference genome.	our name	Kakumani's name	NCBI blastnclicking this field will initiate a NCBI blastn search of the consensus precursor sequence against the nr/nt database (non-redundant collection of all NCBI nucleotide sequences).	consensus mature sequencethis is the consensus mature miRNA sequence as inferred from the deep sequencing reads.	consensus star sequencethis is the consensus star miRNA sequence as inferred from the deep sequencing reads.	consensus precursor sequencethis is the consensus precursor miRNA sequence as inferred from the deep sequencing reads. Note that this is the inferred Drosha hairpin product, and therefore does not include substantial flanking genomic sequence as does most miRBase precursors.	precursor coordinateThe given precursor coordinates refer do absolute position in the mapped reference sequence
SFRU_RICE_009198_16424	3.1e+5	0.94 ± 0.03		616249	615154	1	1094	0.999998	yes		dme-miR-314-3p			sfr-mir-6094	blast	uauucgagaccucugcugauccu	aucagcgguggccugggguacc	aucagcgguggccugggguaccuaauggcggccucccucacauccgcggccgguugguauucgagaccucugcugauccu	SFRU_RICE_009198:21696..21776:-
SFRU_RICE_004297_8579	2.5e+4	0.94 ± 0.03		50489	50235	0	254	1	yes		cel-miR-2-3p			sfr-mir-2c	blast	uaucacagccagcuuuguugacu	ucagcaaagugguugugucuuaug	ucagcaaagugguugugucuuaugagauccaugaacauaucacagccagcuuuguugacu	SFRU_RICE_004297:24878..24938:+
SFRU_RICE_015307_24825	1.3e+4	0.94 ± 0.03		26665	26660	0	5	1	yes		cel-miR-44-3p			sfr-mir-279b	blast	ugacuagauuaucacuuauccu	gauaagcgauauucuaguaucaag	gauaagcgauauucuaguaucaaguuguuuacguaucuugacuagauuaucacuuauccu	SFRU_RICE_015307:24438..24498:+
SFRU_RICE_016683_26563	1.1e+4	0.94 ± 0.03		22219	22202	0	17	1	yes		gga-miR-1755			sfr-mir-10482	blast	ucggugaaugccaacggauuuc	aauccuuugauauucaccggua	ucggugaaugccaacggauuucauagcuacuagcuauacucacagaaauccuuugauauucaccggua	SFRU_RICE_016683:1897..1965:-
SFRU_RICE_000303_535	6.0e+3	0.94 ± 0.03		11915	11907	0	8	1	yes		mmu-miR-7236-5p			sfr-mir-10458	blast	ccuaaaacauguauccggcuca	cgccgggauacguguuuaccgc	cgccgggauacguguuuaccgcaugugugaugugucugccuaaaacauguauccggcuca	SFRU_RICE_000303:5472..5532:+
SFRU_RICE_020085_30025	6.0e+3	0.94 ± 0.03		11915	11907	0	8	1	no		mmu-miR-7236-5p			sfr-mir-10458	blast	ccuaaaacauguauccggcuca	cgccgggauacguguuuaccgc	cgccgggauacguguuuaccgcaugugugaugugucugccuaaaacauguauccggcuca	SFRU_RICE_020085:652..712:+
SFRU_RICE_007145_12982	4.1e+3	0.94 ± 0.03		8138	7710	0	428	1	yes		gga-miR-20b-3p			sfr-mir-10483-1	blast	ccuguaauuguucguucccuu	ggggcugaacaauuccagacg	ccuguaauuguucguucccuuuuguaaauaguuaaggggcugaacaauuccagacg	SFRU_RICE_007145:12166..12222:+
SFRU_RICE_010217_17867	4.0e+3	0.94 ± 0.03		7925	7707	0	218	1	yes		gga-miR-20b-3p			sfr-mir-10483-1	blast	ccuguaauuguucguucccuu	aggggccgaacaauuccagacg	ccuguaauuguucguucccuuuugucaauaauuaaggggccgaacaauuccagacg	SFRU_RICE_010217:9903..9959:-
SFRU_RICE_026817_35160	3.1e+3	0.94 ± 0.03		6134	6024	0	110	1	yes		tca-miR-3805a-5p		novel miR	nd	blast	uaucacauugaaauuuuggcgag	cgccaagauccaaugugaaagg	uaucacauugaaauuuuggcgagcguuugcaucccucgccaagauccaaugugaaagg	SFRU_RICE_026817:2513..2571:+
SFRU_RICE_004770_9402	2.9e+3	0.94 ± 0.03		5712	3872	0	1840	1	yes		mmu-miR-3106-5p		novel miR	nd	blast	cggcucaucguauggcaguuugcu	cagcugccuagcgaagggcaac	cggcucaucguauggcaguuugcuguguaguauugccagcugccuagcgaagggcaac	SFRU_RICE_004770:11548..11606:+
SFRU_RICE_009303_16553	2.6e+3	0.94 ± 0.03		5250	5249	0	1	1	no		bra-miR9555b-5p		novel miR	nd	blast	uguaauuggaaugaguac	cuuuuccaccagagaugu	uguaauuggaaugaguacacuuauucacugcguccauauaaaguaaaaaacuguaaacuagugugcuuuuccaccagagaugu	SFRU_RICE_009303:3247..3330:-
SFRU_RICE_025084_34008	2.2e+3	0.94 ± 0.03		4351	4273	0	78	1	no		hsa-miR-6875-3p		novel miR	nd	blast	uuucuuccuguggcaagcuauuacu	ugauacauugcaauauuaaguuuauauc	ugauacauugcaauauuaaguuuauaucuaagguuguuuucuuccuguggcaagcuauuacu	SFRU_RICE_025084:984..1046:-
SFRU_RICE_022093_31763	1.2e+3	0.94 ± 0.03		2418	2411	0	7	1	yes		dme-miR-10-5p			sfr-mir-2756	blast	acccuguagcugcuaaggggcg	ccccuuugcugcuacauuguau	acccuguagcugcuaaggggcgcaguuuuaauaccuccccuuugcugcuacauuguau	SFRU_RICE_022093:20944..21002:-
SFRU_RICE_004796_9459	9.6e+2	0.94 ± 0.03		1881	1696	0	185	1	yes		cca-miR6114-5p		novel miR	nd	blast	agaaaggaaaauccggacuguc	cggcucggauuuuuuuuucucu	agaaaggaaaauccggacugucguggguagcugacggcucggauuuuuuuuucucu	SFRU_RICE_004796:15497..15553:-
SFRU_RICE_008377_15056	8.4e+2	0.94 ± 0.03		1650	1482	0	168	1	yes				novel miR	nd	blast	cgcgguccuggaauucguuagc	caucgaauuccagggccgu	caucgaauuccagggccguggagguuuccguggucgcgguccuggaauucguuagc	SFRU_RICE_008377:12940..12996:-
SFRU_RICE_004020_8004	6.2e+2	0.94 ± 0.03		1225	1173	0	52	1	no					sfr-mir-10485	blast	acagucuacccggacaggccg	cacuggacgggcaggccgccc	acagucuacccggacaggccgacuacuguaugucgcacuggacgggcaggccgccc	SFRU_RICE_004020:41906..41962:+
SFRU_RICE_015601_25246	5.7e+2	0.94 ± 0.03		1125	1077	0	48	1	yes		bmo-miR-375-5p			sfr-mir-375	blast	acccgagcggauugagcaaacu	uuuguucgccccggcucgagu	acccgagcggauugagcaaacuauuugucuguuagcaaguuuguucgccccggcucgagu	SFRU_RICE_015601:22180..22240:+
SFRU_RICE_020350_30247	5.4e+2	0.94 ± 0.03		1078	1077	0	1	1	no				novel miR	nd	blast	aucugugugaugauuugaggccu	uaccgucucacaaaacagcuga	uaccgucucacaaaacagcugacacguaaucugugugaugauuugaggccu	SFRU_RICE_020350:7640..7691:+
SFRU_RICE_006079_11372	4.5e+2	0.94 ± 0.03		881	879	0	2	1	yes				novel miR	nd	blast	acuaccccuuaugugaugacu	gucgucacaucuggggcaaguuuguga	gucgucacaucuggggcaaguuugugaaguuggucacuaccccuuaugugaugacu	SFRU_RICE_006079:19754..19810:-
SFRU_RICE_004996_9610	4.1e+2	0.94 ± 0.03		814	767	0	47	1	yes		cin-miR-4206-3p		novel miR	nd	blast	guugaauacgugacaaaauccu	ugauuuugucaaguauuucgc	guugaauacgugacaaaauccuguaauauaaacaauaucaugauuuugucaaguauuucgc	SFRU_RICE_004996:1374..1435:+
SFRU_RICE_011879_20239	3.5e+2	0.94 ± 0.03		695	643	0	52	1	yes		hsa-miR-4762-5p		novel miR	sfr-mir-10504	blast	ucaaaucucuguguaugauugg	agucguacauagagaccugaag	agucguacauagagaccugaaguauucacagcuucaaaucucuguguaugauugg	SFRU_RICE_011879:1154..1209:+
SFRU_RICE_007482_13537	3.2e+2	0.94 ± 0.03		637	621	0	16	1	yes		dme-miR-988-3p		novel miR	nd	blast	ccccuuguuacaaaccucaccu	gugugcguuguggcaaaggagau	gugugcguuguggcaaaggagaucugcucagucgaucauccccuuguuacaaaccucaccu	SFRU_RICE_007482:34173..34234:+
SFRU_RICE_010370_18048	3.1e+2	0.94 ± 0.03		608	605	0	3	1	yes		mmu-miR-3086-3p		novel miR	nd	blast	accaaugagaacgcagaaugca	cauucggcgcacugauugagugg	cauucggcgcacugauugagugguuuauucgaguccaccaaugagaacgcagaaugca	SFRU_RICE_010370:38394..38452:-
SFRU_RICE_003715_7321	2.2e+2	0.94 ± 0.03		435	426	0	9	1	yes		mmu-miR-193a-3p		sfr-miR-193-3p	nd	blast	uacuggccugcuaagucccaag	agggucuuggcggucuggucgg	agggucuuggcggucuggucgguguacgauucucuuacuggccugcuaagucccaag	SFRU_RICE_003715:1372..1429:+
SFRU_RICE_008509_15367	2.1e+2	0.94 ± 0.03		418	377	0	41	1	yes		hsa-miR-6514-5p			sfr-mir-10499b-1	blast	cauggaguuucaaacucuugaa	caaggguuugaaacuccauaca	caaggguuugaaacuccauacauguguuugagaaucugcauggaguuucaaacucuugaa	SFRU_RICE_008509:3514..3574:-
SFRU_RICE_015272_24768	1.9e+2	0.94 ± 0.03		390	272	0	118	1	yes				novel miR	nd	blast	auuuucgacuuucucaguaacg	uuacugagaguuucgaaaauug	uuacugagaguuucgaaaauugagagcgagcugccauuuucgacuuucucaguaacg	SFRU_RICE_015272:2989..3046:-
SFRU_RICE_004796_9466	1.9e+2	0.94 ± 0.03		386	368	0	18	1	no				novel miR	nd	blast	uaggccaaucugaacccugaau	ccggugcucugauugguuccuuuaua	ccggugcucugauugguuccuuuauacauccuaugauauaggccaaucugaacccugaau	SFRU_RICE_004796:18926..18986:-
SFRU_RICE_007414_13418	1.8e+2	0.94 ± 0.03		357	154	0	203	1	yes		gga-miR-1664-3p		novel miR	nd	blast	gcugugacucucacacuuagua	uuaggugugagggucacagc	gcugugacucucacacuuaguaugugacgcuuuuauuaggugugagggucacagc	SFRU_RICE_007414:781..836:+
SFRU_RICE_018617_28615	1.7e+2	0.94 ± 0.03		362	360	0	2	1	no				novel miR	nd	blast	cuuuauucaaauuuugaggauacu	auucgacaauagugauugaa	cuuuauucaaauuuugaggauacugaagaugaggagaggugaguuuuacgacguguuuuauucgacaauagugauugaa	SFRU_RICE_018617:1418..1497:-
SFRU_RICE_017808_27778	1.6e+2	0.94 ± 0.03		325	310	0	15	1	no		gga-miR-3537		novel miR	nd	blast	gugagugcgucgccgggccccg	gggcccggcgacccgcuacaacug	gugagugcgucgccgggccccgcccgccccacgccggggcccggcgacccgcuacaacug	SFRU_RICE_017808:16384..16444:+
SFRU_RICE_008509_15369	1.6e+2	0.94 ± 0.03		312	302	0	10	1	yes		hsa-miR-6514-5p		novel miR	nd	blast	cauggaguuucaaacucuugua	caaggguuugaaacuacauaca	caaggguuugaaacuacauacauguguauggaaucugcauggaguuucaaacucuugua	SFRU_RICE_008509:4582..4641:-
SFRU_RICE_012372_21089	1.6e+2	0.94 ± 0.03		310	302	0	8	1	yes		bdi-miR7748b-3p			sfr-mir-10498	blast	uuggucaacguucaacacagc	cuguuuuggacauugguguaag	uuggucaacguucaacacagcaguucaguugcuguuuuggacauugguguaag	SFRU_RICE_012372:5781..5834:-
SFRU_RICE_003715_7323	1.5e+2	0.94 ± 0.03		297	292	0	5	1	yes		hsa-miR-365a-3p		sfr-miR-2788-3p	nd	blast	caaugcccuuggaaaucccaaa	ugggguuucaaagcggcaugu	ugggguuucaaagcggcaugugccaccugcuaugcaaugcccuuggaaaucccaaa	SFRU_RICE_003715:2766..2822:+
SFRU_RICE_026675_35111	1.3e+2	0.94 ± 0.03		256	192	0	64	1	yes				novel miR	nd	blast	aaccauucguagugccgaacuug	cguuuggcgcucugauuggcug	cguuuggcgcucugauuggcuggcgcaaaugauccaaccauucguagugccgaacuug	SFRU_RICE_026675:579..637:+
SFRU_RICE_014932_24419	1.2e+2	0.94 ± 0.03		253	204	0	49	1	no		gma-miR4392		novel miR	nd	blast	ccugcgaaacaauccggaguu	ccucggauuccuucgcaaucc	ccucggauuccuucgcaauccugcauucacaucggccugcgaaacaauccggaguu	SFRU_RICE_014932:12817..12873:+
SFRU_RICE_016537_26345	1.1e+2	0.94 ± 0.03		210	207	2	1	0.990476	yes		cte-miR-993		novel miR	nd	blast	uaagcucuuuucuuucucgggu	ccgccaaagaacugggcgua	ccgccaaagaacugggcguaaaguaacguagaacagccuuuaagcucuuuucuuucucgggu	SFRU_RICE_016537:7206..7268:+
SFRU_RICE_017701_27659	1.0e+2	0.94 ± 0.03		190	160	0	30	1	yes		dme-miR-927-5p		novel miR	nd	blast	auuagaaucaguacgcuuuguc	caaaacgaccugauucuuuagu	auuagaaucaguacgcuuugucgucacuagcgugugaguucacaaaacgaccugauucuuuagu	SFRU_RICE_017701:896..960:-
SFRU_RICE_002721_5508	9.8e+1	0.94 ± 0.03		185	164	0	21	1	yes		cel-miR-76-3p		sfr-miR-981-3p	nd	blast	uucguugucgacgaaaccugca	cggguuucgggacgacggaacc	cggguuucgggacgacggaaccgugauuaaauugguucguugucgacgaaaccugca	SFRU_RICE_002721:61815..61872:-
SFRU_RICE_014271_23621	9.3e+1	0.94 ± 0.03		182	142	0	40	1	yes				novel miR	nd	blast	ccgcguccugugaggggugagg	ccaucccucacaugauguaacu	ccaucccucacaugauguaacuguggagaucagccgcguccugugaggggugagg	SFRU_RICE_014271:3123..3178:+
SFRU_RICE_016537_26339	6.8e+1	0.94 ± 0.03		126	114	0	12	1	yes		cfa-miR-1840		novel miR	nd	blast	ucacgugaaguaguugugccc	ucacaacggcucuucgugauu	ucacaacggcucuucgugauucguuuauuaaucgucaaucacgugaaguaguugugccc	SFRU_RICE_016537:1532..1591:+
SFRU_RICE_011403_19720	6.1e+1	0.94 ± 0.03		111	53	0	58	1	yes		mmu-miR-3086-3p		novel miR	nd	blast	accaaugagaacgccgaacgcg	cguucggcgcucugauuggcc	cguucggcgcucugauuggccagcgcaaacaaaccaaccaaugagaacgccgaacgcg	SFRU_RICE_011403:9669..9727:-
SFRU_RICE_016537_26342	5.8e+1	0.94 ± 0.03		108	64	0	44	1	yes		cin-miR-4148-5p		novel miR	nd	blast	ugagucguucuuaaaguaugcc	cauacuuuauuuacggcugacc	ugagucguucuuaaaguaugccaauucauacuuuauuuacggcugacc	SFRU_RICE_016537:3315..3363:+
SFRU_RICE_004069_8028	5.0e+1	0.94 ± 0.03		103	102	0	1	1	no		bdi-miR7764-3p		novel miR	nd	blast	uaauagauuaucgguugaauuuaac	uuuuggaccauggacuguuaaauaagc	uaauagauuaucgguugaauuuaacuccgcuaagacagcuaacgaguuuuuggaccauggacuguuaaauaagc	SFRU_RICE_004069:2579..2653:+
SFRU_RICE_027167_35280	3.8e+1	0.94 ± 0.03		66	65	0	1	1	yes		bta-miR-2385-5p		novel miR	nd	blast	guggggcaaauugcgaaagcug	gcuuucgcaauuugccgcaccc	gcuuucgcaauuugccgcacccguaagugagccuggguggggcaaauugcgaaagcug	SFRU_RICE_027167:27710..27768:-
SFRU_RICE_002055_4278	3.7e+1	0.94 ± 0.03		72	71	0	1	1	no		gga-miR-1740-3p		novel miR	nd	blast	ucauccaacgccgggcuuucu	agaguccggcauuggaggacu	agaguccggcauuggaggacugcgcggacguccuccaaagucauccaacgccgggcuuucu	SFRU_RICE_002055:80166..80227:-
SFRU_RICE_000495_893	3.2e+1	0.94 ± 0.03		63	61	0	2	1	yes				novel miR	nd	blast	cagccgaaacugaaaugcgacg	ccgcaccucagcuucggguagu	ccgcaccucagcuucggguaguaguuguagcuaccagccgaaacugaaaugcgacg	SFRU_RICE_000495:748..804:+
SFRU_RICE_003436_6784	2.6e+1	0.94 ± 0.03		44	43	0	1	1	yes		dme-miR-10-3p		novel miR	nd	blast	uaaauucgugacaucgaauguuu	gcguucaauaucacggguuuua	gcguucaauaucacggguuuuagcaauaccgacauuucgcuaaauucgugacaucgaauguuu	SFRU_RICE_003436:9043..9106:-
SFRU_RICE_000341_602	2.6e+1	0.94 ± 0.03		44	43	0	1	1	yes		dme-miR-10-3p		novel miR	nd	blast	uaaauucgugacaucgaauguuu	gcguucaauaucacggguuuua	gcguucaauaucacggguuuuagcaauaccgacauuucgcuaaauucgugacaucgaauguuu	SFRU_RICE_000341:14337..14400:-
SFRU_RICE_017722_27665	2.0e+1	0.94 ± 0.03		32	27	0	5	1	yes		hsa-miR-210-3p		novel miR	sfr-mir-3286	blast	uugugcguguucuaauaguugu	aacuauugggcacugcacaggacu	aacuauugggcacugcacaggacuaguuacccgaauauacucuugugcguguucuaauaguugu	SFRU_RICE_017722:20057..20121:+
SFRU_RICE_011195_19264	1.9e+1	0.94 ± 0.03		31	29	0	2	1	yes		dme-miR-317-3p		novel miR	nd	blast	ugaacacagcccuuggauuagu	uaguucaaugguuguuguuuacaga	uaguucaaugguuguuguuuacagauauuugaaaucugaacacagcccuuggauuagu	SFRU_RICE_011195:32199..32257:-
SFRU_RICE_002715_5501	1.8e+1	0.94 ± 0.03		34	27	0	7	1	yes				novel miR	nd	blast	gacgccucguagcucugcgagu	ucguuagagcucgagucugugucgg	ucguuagagcucgagucugugucggggcuggcagcggccgacgccucguagcucugcgagu	SFRU_RICE_002715:31991..32052:+
SFRU_RICE_022530_32140	1.6e+1	0.94 ± 0.03		23	22	0	1	1	yes		aca-miR-5426-5p		novel miR	nd	blast	cacucuaaguaugaacgccaagc	uugguguucuaccuuacagu	cacucuaaguaugaacgccaagcauauuaaaaagaguuugguguucuaccuuacagu	SFRU_RICE_022530:10043..10100:+
SFRU_RICE_023424_32747	1.5e+1	0.94 ± 0.03		22	17	0	5	1	yes		bmo-miR-3377-5p		novel miR	nd	blast	ugaaguuaguuaagccuaaagac	cuugcgcuucucuaacuuuucg	ugaaguuaguuaagccuaaagacauucuuccagaguccuugcgcuucucuaacuuuucg	SFRU_RICE_023424:15512..15571:-
SFRU_RICE_023686_32880	1.4e+1	0.94 ± 0.03		19	16	0	3	1	yes		tca-miR-3825-3p		novel miR	nd	blast	cccgugcguacguacucaaa	uugaguacguauaugcacgggucu	uugaguacguauaugcacgggucugacuagaaccagacccgugcguacguacucaaa	SFRU_RICE_023686:1669..1726:-
SFRU_RICE_002349_4942	1.3e+1	0.94 ± 0.03		29	26	0	3	1	no		ath-miR5658		novel miR	nd	blast	uugaugauaauuaguuguggau	uuacgagugauuuacucauuugaucgcc	uugaugauaauuaguuguggauggucgcuuuuacgagugauuuacucauuugaucgcc	SFRU_RICE_002349:10039..10097:+
SFRU_RICE_005102_9741	1.3e+1	0.94 ± 0.03		24	17	0	7	1	yes				novel miR	nd	blast	gggggcacacggucguucuucu	aagacaaccuugugucucuagc	gggggcacacggucguucuucuguaccccccaccaccuuagaaagacaaccuugugucucuagc	SFRU_RICE_005102:12520..12584:-
SFRU_RICE_022822_32358	1.2e+1	0.94 ± 0.03		16	14	0	2	1	yes		cel-miR-253-5p		novel miR	nd	blast	uuuuucacagucuuuaugucuag	uagacauaaacucgugagaaau	uagacauaaacucgugagaaaugguuaaaauuuuucacagucuuuaugucuag	SFRU_RICE_022822:17706..17759:-
SFRU_RICE_008113_14613	1.1e+1	0.94 ± 0.03		12	11	0	1	1	yes		hsa-miR-3195		novel miR	nd	blast	cgcgccgggcucgcgcucgcg	gcagugcgagcgcggcgcgc	gcagugcgagcgcggcgcgcgcggcggccacacgcgcgccgggcucgcgcucgcg	SFRU_RICE_008113:1374..1429:+
SFRU_RICE_000192_326	1.0e+1	0.94 ± 0.03		16	7	0	9	1	yes		rno-miR-434-5p		novel miR	nd	blast	agcucgacaaacucuacuuagcu	uuaaguaggucauguccagcuua	uuaaguaggucauguccagcuuauuugcuuuuuauuuuaagcucgacaaacucuacuuagcu	SFRU_RICE_000192:62054..62116:-
SFRU_RICE_006949_12572	1.0e+1	0.94 ± 0.03		12	11	0	1	1	yes		nve-miR-9468		novel miR	nd	blast	gaaguguaggacagaauuuuau	aaauacuguaccuacauuacg	gaaguguaggacagaauuuuauauguugcauuauaaaauacuguaccuacauuacg	SFRU_RICE_006949:467..523:+
SFRU_RICE_008329_14943	8.7	0.94 ± 0.03		7	4	0	3	1	yes		bmo-miR-275-5p		sfr-miR-275-5p	nd	blast	cgcgcuacuucagguaccugacu	cccggcgccggaguagcgcgcg	cgcgcuacuucagguaccugacucgugagcacagcccggcgccggaguagcgcgcg	SFRU_RICE_008329:44710..44766:-
SFRU_RICE_023837_33016	8.5	0.94 ± 0.03		8	5	0	3	1	yes		vvi-miR2950-5p		novel miR	nd	blast	cuccaucucauuuacacgcugc	aguguguaaauuagcuggaguu	aguguguaaauuagcuggaguugucuguuuuagcuccaucucauuuacacgcugc	SFRU_RICE_023837:4161..4216:-
SFRU_RICE_003386_6682	7.7	0.94 ± 0.03		12	11	0	1	1	yes		osa-miR2091-3p		novel miR	nd	blast	aauacauuuuaaugcacacuga	uauguucacugaaauguacaua	uauguucacugaaauguacauacaguuaaauguaaauacauuuuaaugcacacuga	SFRU_RICE_003386:42925..42981:-
SFRU_RICE_016941_26965	7.5	0.94 ± 0.03		10	7	0	3	1	yes		ath-miR169a-5p		novel miR	nd	blast	aagccaagcaaaucaagaaug	uucaugauuggccucgcuuuua	aagccaagcaaaucaagaauguuguuucaauugcucauucaugauuggccucgcuuuua	SFRU_RICE_016941:16001..16060:-
SFRU_RICE_006417_11810	7.2	0.94 ± 0.03		14	13	0	1	1	yes				novel miR	nd	blast	agucugucagucuauauucugu	agucuauagucugucaaucuau	agucuauagucugucaaucuauagucugucacucuauagucugucagucuauauucugu	SFRU_RICE_006417:1887..1946:-
SFRU_RICE_023075_32546	6.0	0.94 ± 0.03		12	11	0	1	1	yes				novel miR	nd	blast	uuaucgacuccucagguaccc	agaccuggugauucgaacuaauu	agaccuggugauucgaacuaauuguaauuuacgauaauaauuaucgacuccucagguaccc	SFRU_RICE_023075:869..930:-
SFRU_RICE_002135_4433	5.9	0.94 ± 0.02		12	11	0	1	1	yes				novel miR	nd	blast	uuaucgacuccucagguaccc	agaccuggugauucgaacuaauu	agaccuggugauucgaacuaauuguaauuuacgaaaauaauuaucgacuccucagguaccc	SFRU_RICE_002135:3666..3727:+
SFRU_RICE_004209_8391	5.9	0.94 ± 0.02		28	26	0	2	1	yes		mcmv-miR-m01-2-5p		novel miR	nd	blast	uaagagaaaaacucgaucaacu	aguugaucgaguuuuucucu	uaagagaaaaacucgaucaacuuuagguauaaaguugaucgaguuuuucucu	SFRU_RICE_004209:1327..1379:-
SFRU_RICE_017845_27794	5.5	0.94 ± 0.02		15	15	0	0	1	yes		gga-miR-1780		novel miR	nd	blast	ucugcgacggcgcccguccaaa	agggcgggggcggucgucgucg	agggcgggggcggucgucgucgugucgaaacgucugcgacggcgcccguccaaa	SFRU_RICE_017845:1500..1554:-
SFRU_RICE_008032_14448	5.4	0.94 ± 0.02		19	19	0	0	1	yes		hsa-miR-1273e		novel miR	nd	blast	uugcuugauacacucugugcc	cacagaguguaucaagcaacg	cacagaguguaucaagcaacggauacguugcuugauacacucugugcc	SFRU_RICE_008032:14573..14621:-
SFRU_RICE_001136_2349	5.4	0.94 ± 0.02		14	14	0	0	1	yes		ppt-miR1029		novel miR	nd	blast	acucucucgccuccaugaccug	ggccaugcaggcgaaggaauaugugc	ggccaugcaggcgaaggaauaugugcaucccacuguguacucucucgccuccaugaccug	SFRU_RICE_001136:41104..41164:+
SFRU_RICE_008720_15601	5.3	0.94 ± 0.02		106	106	0	0	1	yes		ame-miR-3747b		novel miR	nd	blast	cgcgagaugaaaccugucaucc	cagacggguuucaucccgcgcu	cagacggguuucaucccgcgcuccgagcgguagcgcgagaugaaaccugucaucc	SFRU_RICE_008720:7399..7454:+
SFRU_RICE_027304_35384	5.3	0.94 ± 0.02		13	13	0	0	1	yes		bra-miR5721		novel miR	nd	blast	uaaaauggcaaacaaagacuga	acucuuuauuugccacuuuagu	acucuuuauuugccacuuuagugugaaacaauauuacuaaaauggcaaacaaagacuga	SFRU_RICE_027304:8845..8904:-
SFRU_RICE_021039_30946	5.3	0.94 ± 0.02		11	11	0	0	1	yes		sly-miR9473-5p		novel miR	nd	blast	aggcuguauaauucaguacugc	aguacugaaucauacagccaauag	aggcuguauaauucaguacugcucugcucugcucagcaguacugaaucauacagccaauag	SFRU_RICE_021039:3098..3159:+
SFRU_RICE_006949_12574	5.3	0.94 ± 0.02		341	341	0	0	1	yes		dme-miR-10-5p		novel miR	nd	blast	acccuguagaaccgagacuuuau	agagcuccuuucuacagguauc	acccuguagaaccgagacuuuauugguuacacgugcauauagagcuccuuucuacagguauc	SFRU_RICE_006949:1466..1528:+
SFRU_RICE_011195_19250	5.3	0.94 ± 0.02		204	204	0	0	1	yes		dme-miR-317-3p		novel miR	nd	blast	ugaacacaacucuuggccuagu	uaggccaaguguuguuguuuccaga	uaggccaaguguuguuguuuccagauagucucaaucugaacacaacucuuggccuagu	SFRU_RICE_011195:27506..27564:-
SFRU_RICE_011195_19258	5.3	0.94 ± 0.02		55	55	0	0	1	yes		dme-miR-317-3p		novel miR	nd	blast	ugaacacaacccuuggucuagu	uaggccaaguguuguuguuuccaga	uaggccaaguguuguuguuuccagauagucucaaucugaacacaacccuuggucuagu	SFRU_RICE_011195:29794..29852:-
SFRU_RICE_011195_19246	5.2	0.94 ± 0.02		83	83	0	0	1	yes		dme-miR-317-3p		novel miR	nd	blast	ugaacacaacccuuggccuagu	uaggccaaguguuguuguuuccaga	uaggccaaguguuguuguuuccagauagucucaaucugaacacaacccuuggccuagu	SFRU_RICE_011195:26689..26747:-
SFRU_RICE_023591_32820	5.2	0.94 ± 0.02		15	15	0	0	1	yes		gra-miR8675a		novel miR	nd	blast	uaggugaucuccgaaagcugaau	ucagcuuucccagauuacuuacu	ucagcuuucccagauuacuuacuuuguacaaaaauaggugaucuccgaaagcugaau	SFRU_RICE_023591:4330..4387:-
SFRU_RICE_011195_19256	5.1	0.94 ± 0.02		55	55	0	0	1	yes		dme-miR-317-3p		novel miR	nd	blast	ugaacacaacccuuggucuagu	uaggccaaguguuguuguuuccaga	uaggccaaguguuguuguuuccagauagucucaaucugaacacaacccuuggucuagu	SFRU_RICE_011195:28981..29039:-
SFRU_RICE_011195_19254	5.1	0.94 ± 0.02		204	204	0	0	1	yes		dme-miR-317-3p		novel miR	nd	blast	ugaacacaacucuuggccuagu	uaggucaaguguuguuguuuccaga	uaggucaaguguuguuguuuccagauagucucaaucugaacacaacucuuggccuagu	SFRU_RICE_011195:28304..28362:-
SFRU_RICE_002650_5349	5.1	0.94 ± 0.02		49	49	0	0	1	yes		mtr-miR5258		novel miR	nd	blast	ucaagugauuacaaaugcgacu	uugcacuugcgaccacuaggca	uugcacuugcgaccacuaggcaguuaaccauaaaaaaaacauuugucaagugauuacaaaugcgacu	SFRU_RICE_002650:17193..17260:+
SFRU_RICE_019133_29111	5.1	0.94 ± 0.02		258	254	0	4	1	yes		pab-miR3698		novel miR	nd	blast	cuugcaacaucuuguccagacc	acccuguacaggaugcugcauggg	acccuguacaggaugcugcauggggcuuaaagcacccuugcaacaucuuguccagacc	SFRU_RICE_019133:47878..47936:+
SFRU_RICE_017009_27122	5.1	0.94 ± 0.02		18	18	0	0	1	yes		osa-miR5156		novel miR	nd	blast	agccuguagucucgagcuauu	aagcucgugcccuacagguaau	agccuguagucucgagcuauuugugucgaaauaauucaaaagcucgugcccuacagguaau	SFRU_RICE_017009:639..700:+
SFRU_RICE_017367_27388	5.1	0.94 ± 0.02		56	56	0	0	1	yes		tca-miR-375-5p		novel miR	nd	blast	acuugagcuguagguauuacc	ccuuaccuacaguucaaguau	acuugagcuguagguauuaccuuaccuuaccuacaguucaaguau	SFRU_RICE_017367:19538..19583:+
SFRU_RICE_005297_10103	5.0	0.94 ± 0.02		18	18	0	0	1	yes		osa-miR5156		novel miR	nd	blast	agccuguagucucgagcuauu	aagcucguucccuacagguaau	agccuguagucucgagcuauuugugucgaaauaauucaaaagcucguucccuacagguaau	SFRU_RICE_005297:2384..2445:-
SFRU_RICE_005297_10101	5.0	0.94 ± 0.02		18	18	0	0	1	yes		osa-miR5156		novel miR	nd	blast	agccuguagucucgagcuauu	aagcucgugcccuacagguaau	agccuguagucucgagcuauuugugucgaaauaauucaaaagcucgugcccuacagguaau	SFRU_RICE_005297:1060..1121:-
SFRU_RICE_011195_19237	4.9	0.94 ± 0.02		44	44	0	0	1	yes		ame-miR-3775		novel miR	nd	blast	aaggcggaccgaauucagacau	guuugauuuccguccacccauc	aaggcggaccgaauucagacaugauuuuacuuccauguuugauuuccguccacccauc	SFRU_RICE_011195:19061..19119:-
SFRU_RICE_017360_27369	4.9	0.94 ± 0.02		37	37	0	0	1	yes		ssa-miR-148b-5p		novel miR	nd	blast	aaguucggaucuacaggguuac	aaccucguggguccucacuuua	aaccucguggguccucacuuuauucauguuuaacuguuaaaguucggaucuacaggguuac	SFRU_RICE_017360:628..689:+
SFRU_RICE_008980_16059	4.9	0.94 ± 0.02		122	122	0	0	1	yes		ath-miR5645c		novel miR	nd	blast	caccuauuauuuguuguuucgc	gucaguaacaaauaauaggaggu	gucaguaacaaauaauaggagguacgcuccagacgucaccaccuauuauuuguuguuucgc	SFRU_RICE_008980:12505..12566:+
SFRU_RICE_011195_19262	4.9	0.94 ± 0.02		55	55	0	0	1	yes		dme-miR-317-3p		novel miR	nd	blast	ugaacacaacccuuggucuagu	uaggucaaguguuguuguuuccaga	uaggucaaguguuguuguuuccagauagucucaaucugaacacaacccuuggucuagu	SFRU_RICE_011195:31399..31457:-
SFRU_RICE_006704_12119	4.9	0.94 ± 0.02		14	14	0	0	1	yes		gma-miR4345		novel miR	nd	blast	caagacggagugacugggaucaua	uuagcccagucccucauucuuguu	uuagcccagucccucauucuuguucuuagugaacacaagacggagugacugggaucaua	SFRU_RICE_006704:2087..2146:+
SFRU_RICE_002608_5265	4.8	0.94 ± 0.02		74	74	0	0	1	yes		dme-miR-275-3p		novel miR	nd	blast	ucagguacuaggugacuccgau	uggaggacuguacuccauu	uggaggacuguacuccauuggucagguagugcgauagauuugucucucgauugucuacuagucagguacuaggugacuccgau	SFRU_RICE_002608:57811..57894:+
SFRU_RICE_011195_19242	4.8	0.94 ± 0.02		83	83	0	0	1	yes		dme-miR-317-3p		novel miR	nd	blast	ugaacacaacccuuggccuagu	uaggccguguuguuguuuccaga	uaggccguguuguuguuuccagauagucucaaucugaacacaacccuuggccuagu	SFRU_RICE_011195:24399..24455:-
SFRU_RICE_025439_34181	4.8	0.94 ± 0.02		40	40	0	0	1	yes		kshv-miR-K12-11-5p		novel miR	nd	blast	ggucacagguucaaauccu	cguuugaaccuaugaccuu	cguuugaaccuaugaccuuggguaucccucaccgggggucacagguucaaauccu	SFRU_RICE_025439:5762..5817:+
SFRU_RICE_011195_19244	4.8	0.94 ± 0.02		55	55	0	0	1	yes		dme-miR-317-3p		novel miR	nd	blast	ugaacacaacccuuggucuagu	uaggucaaguguuguuguuuccaga	uaggucaaguguuguuguuuccagauagucucaaucugaacacaacccuuggucuagu	SFRU_RICE_011195:25088..25146:-
SFRU_RICE_015055_24491	4.8	0.94 ± 0.02		10	10	0	0	1	yes		pma-miR-4621		novel miR	nd	blast	uuaccaagucgugcaugauauaa	auaucaugcacgacuugguaacc	auaucaugcacgacuugguaaccuaacacagguuaccaagucgugcaugauauaa	SFRU_RICE_015055:11151..11206:+
SFRU_RICE_000341_600	4.8	0.94 ± 0.02		113	111	0	2	1	yes		dps-miR-2542-5p		novel miR	nd	blast	uauuuuuguauuacauggccca	agagcuguguacuauaaaacaua	agagcuguguacuauaaaacauacauaaguuuguauuuuuguauuacauggccca	SFRU_RICE_000341:13830..13885:-
SFRU_RICE_000192_327	4.7	0.94 ± 0.02		48	48	0	0	1	yes		cel-miR-251		novel miR	nd	blast	uuaaguagguuuuugggguuug	aaccuuuaauuccugcuuauag	uuaaguagguuuuugggguuuguucuuuucuaucaaaccuuuaauuccugcuuauag	SFRU_RICE_000192:62328..62385:-
SFRU_RICE_012642_21579	4.7	0.94 ± 0.02		109	109	0	0	1	yes		cel-miR-251		novel miR	nd	blast	uuaaguagguuauguaugacuu	gucuuacaaagccugcuuagau	uuaaguagguuauguaugacuuauuuuaagguuuaagucuuacaaagccugcuuagau	SFRU_RICE_012642:4054..4112:-
SFRU_RICE_012642_21577	4.6	0.94 ± 0.02		48	48	0	0	1	yes		cel-miR-251		novel miR	nd	blast	uuaaguagguuuuugggguuug	aacccuuuauuccugcuuauag	uuaaguagguuuuugggguuuguucuuuacuaucaaacccuuuauuccugcuuauag	SFRU_RICE_012642:3851..3908:-
SFRU_RICE_011195_19239	4.6	0.94 ± 0.02		19	19	0	0	1	yes		hsa-miR-8074		novel miR	nd	blast	uuauggcggacaguuaaaaaac	uuuuuccguccaccauauuu	uuauggcggacaguuaaaaaacauguuuuaucauccauguuuuuuccguccaccauauuu	SFRU_RICE_011195:21865..21925:-
SFRU_RICE_015055_24494	4.6	0.94 ± 0.02		10	10	0	0	1	yes		pma-miR-4621		novel miR	nd	blast	uuaccaagucgugcaugauauaa	auaucaugcacgacuugguaacc	auaucaugcacgacuugguaaccuguguuagguuaccaagucgugcaugauauaa	SFRU_RICE_015055:11149..11204:-
SFRU_RICE_000192_329	4.5	0.94 ± 0.02		105	105	0	0	1	yes		cel-miR-251		novel miR	nd	blast	uuaaguagguuauguaugacuu	gucuuacaaagccugcuuagau	uuaaguagguuauguaugacuuguuuuaagguuuaagucuuacaaagccugcuuagau	SFRU_RICE_000192:62528..62586:-
SFRU_RICE_000192_333	4.5	0.94 ± 0.02		26	26	0	0	1	yes		cel-miR-251		novel miR	nd	blast	uuaaguagguaucgaccaauu	uuguacgauguuuacuuaucu	uuaaguagguaucgaccaauuaguguuauuuucuaauuguacgauguuuacuuaucu	SFRU_RICE_000192:62826..62883:-
SFRU_RICE_012642_21583	4.5	0.94 ± 0.02		26	26	0	0	1	yes		cel-miR-251		novel miR	nd	blast	uuaaguagguaucgaccaauu	uuguacgauauuuacuuauca	uuaaguagguaucgaccaauuaguguuauuuucuaauuguacgauauuuacuuauca	SFRU_RICE_012642:4349..4406:-
SFRU_RICE_020675_30587	4.5	0.94 ± 0.02		13	13	0	0	1	yes		bra-miR5721		novel miR	nd	blast	uaaaauggcaaacaaagacuga	acucuuuauuugccacuuuagu	acucuuuauuugccacuuuaguguuacacaauauuacuaaaauggcaaacaaagacuga	SFRU_RICE_020675:5901..5960:+
SFRU_RICE_017360_27371	4.3	0.94 ± 0.02		784	784	0	0	1	yes		dme-miR-10-5p		novel miR	nd	blast	acccuguagauccgaacuuuaa	aaagugaggacccacgagguua	acccuguagauccgaacuuuaacaguuaaacaugaauaaagugaggacccacgagguua	SFRU_RICE_017360:627..686:-
SFRU_RICE_018419_28462	4.3	0.94 ± 0.02		10	10	0	0	1	yes		eca-miR-8963		novel miR	nd	blast	uccaagcuaucagcugaucuagc	cagucggcugauagcuggggcu	cagucggcugauagcuggggcucagcucacaguccaagcuaucagcugaucuagc	SFRU_RICE_018419:5212..5267:-
SFRU_RICE_012642_21575	4.3	0.94 ± 0.02		67	67	0	0	1	yes		dme-miR-252-5p		novel miR	nd	blast	uuaaguacguuacgaucggcu	cucuucguuacuuacuuaaau	uuaaguacguuacgaucggcuaguuauuuugaauuuagcucuucguuacuuacuuaaau	SFRU_RICE_012642:3289..3348:-
SFRU_RICE_011876_20232	4.3	0.94 ± 0.02		49	47	0	2	1	yes		bta-miR-2293		novel miR	nd	blast	ugauuuugucaaguauuucgc	guugaauaccugacaaaauccu	guugaauaccugacaaaauccuguaauauaaacaauaucaugauuuugucaaguauuucgc	SFRU_RICE_011876:17092..17153:-
SFRU_RICE_001701_3590	4.2	0.94 ± 0.02		66	66	0	0	1	yes		mmu-miR-155-3p		novel miR	nd	blast	auccuaccgacugcgcca	cuguagccggaggaugc	auccuaccgacugcgccaauuacguaugcuguagccggaggaugc	SFRU_RICE_001701:31940..31985:+
SFRU_RICE_003436_6782	4.1	0.94 ± 0.02		111	111	0	0	1	yes		dps-miR-2542-5p		novel miR	nd	blast	uauuuuuguauuacauggccca	agcuguguauuauaaaacauaca	agcuguguauuauaaaacauacauacgucuguauuuuuguauuacauggccca	SFRU_RICE_003436:8540..8593:-
SFRU_RICE_019133_29109	4.1	0.94 ± 0.02		2774	2774	0	0	1	yes		ppe-miR8126-3p		novel miR	nd	blast	cucaguauuacuuuggaccca	aguccaaaguaauacagcgua	aguccaaaguaauacagcguacgccacagcugccuacucaguauuacuuuggaccca	SFRU_RICE_019133:46132..46189:+
SFRU_RICE_012642_21581	3.9	0.84 ± 0.03		98	98	0	0	1	yes		cel-miR-251		novel miR	nd	blast	uuaaguagguuuugcuggacu	gccuugcaaagcuuacuuaugu	uuaaguagguuuugcuggacuuguguuuuuauugaagccuugcaaagcuuacuuaugu	SFRU_RICE_012642:4230..4288:-
SFRU_RICE_005746_10860	3.8	0.84 ± 0.03		50	50	0	0	1	yes		bta-miR-2322-3p		novel miR	nd	blast	augaggauugacagauugg	auucugucaauuugcccau	auucugucaauuugcccauuggauuuccuacuuuauaucagaauaguaagguuugauuucuaaugaugaggauugacagauugg	SFRU_RICE_005746:36497..36581:-
SFRU_RICE_000192_331	3.7	0.84 ± 0.03		98	98	0	0	1	yes		cel-miR-251		novel miR	nd	blast	uuaaguagguuuugcuggacu	gccuugcaaagcuuacuuaugu	uuaaguagguuuugcuggacuuauauuuuaauugaagccuugcaaagcuuacuuaugu	SFRU_RICE_000192:62705..62763:-
SFRU_RICE_021325_31205	3.7	0.84 ± 0.03		962	962	0	0	1	yes		cfa-miR-8894		novel miR	nd	blast	gccgaagcugugggaugucu	aauuccugcguaaagguac	aauuccugcguaaagguaccggccgaagcugugggaugucu	SFRU_RICE_021325:1509..1550:+
SFRU_RICE_017874_27839	3.6	0.84 ± 0.03		10	9	0	1	1	yes		gga-miR-6682-3p		novel miR	nd	blast	aggaacaaugucgcggcgaug	gacaaauguuccuaguggac	aggaacaaugucgcggcgaugacguaaaacgucgcucgacaaauguuccuaguggac	SFRU_RICE_017874:9978..10035:-
SFRU_RICE_000192_323	3.6	0.84 ± 0.03		67	67	0	0	1	yes		dme-miR-252-5p		novel miR	nd	blast	uuaaguacguuacgaucggcu	cucuucguuacuuacuuaaau	uuaaguacguuacgaucggcuaguuauuuugaguuuagcucuucguuacuuacuuaaau	SFRU_RICE_000192:61767..61826:-
SFRU_RICE_012331_20985	3.2	0.84 ± 0.03		18	18	0	0	1	yes		cin-miR-4083-3p		novel miR	nd	blast	aaucuuucauuaucgugccgcu	cgacaugacaguaaaagaugaa	aaucuuucauuaucgugccgcugugaaauaauauuaccgacaugacaguaaaagaugaa	SFRU_RICE_012331:14151..14210:-
SFRU_RICE_004818_9477	3.2	0.84 ± 0.03		9	9	0	0	1	yes		hsa-miR-4758-3p		novel miR	nd	blast	agccccacguugggcgcca	gugucaaugugagcggucag	gugucaaugugagcggucaggaaagaaaauugguuucuuguaaaaagccccacguugggcgcca	SFRU_RICE_004818:10405..10469:+
SFRU_RICE_012331_20982	3.2	0.84 ± 0.03		6	5	0	1	1	yes				novel miR	nd	blast	caacgugacaauaaaagauaa	ccucuuuuauugccacuuuggu	ccucuuuuauugccacuuuggugucaaucaauauaaccaacgugacaauaaaagauaa	SFRU_RICE_012331:13340..13398:-
SFRU_RICE_012509_21176	3.2	0.84 ± 0.03		15255	15239	0	16	1	yes		cin-miR-4000a-3p		novel miR	nd	blast	cccuuuucguguuuuauuaac	aaaacacgaagacgucagaagu	cccuuuucguguuuuauuaacaaauaauaaaacacgaagacgucagaagu	SFRU_RICE_012509:1464..1514:-
SFRU_RICE_000050_93	3.1	0.84 ± 0.03		7	7	0	0	1	yes		mml-miR-181b-1-3p		novel miR	nd	blast	ucugaacaaauuccuucaaccu	guugaaggaauuuguucagacu	ucugaacaaauuccuucaaccuuacaucuauuuguaagguugaaggaauuuguucagacu	SFRU_RICE_000050:25783..25843:-
SFRU_RICE_017874_27840	3.0	0.84 ± 0.03		9	9	0	0	1	yes		gga-miR-6682-3p		novel miR	nd	blast	aggaacaaugucgcggcgaug	ucgacacgacauuuuuaaauc	ucgacacgacauuuuuaaaucuccaucgacugugcgacaaggaacaaugucgcggcgaug	SFRU_RICE_017874:10014..10074:-
SFRU_RICE_003889_7653	2.7	0.76 ± 0.04		18	18	0	0	1	yes		osa-miR437		novel miR	nd	blast	uaaguuagaauuauuacugcgcu	uguuaguaaucauucuaacuucgu	uguuaguaaucauucuaacuucguauauuauuacuaaguuagaauuauuacugcgcu	SFRU_RICE_003889:32687..32744:+
SFRU_RICE_002213_4586	2.7	0.76 ± 0.04		6	6	0	0	1	yes		mdv1-miR-M1-3p		novel miR	nd	blast	ugcugcgcugcuacaaucggc	caauucucgcggcgcggcgcc	ugcugcgcugcuacaaucggcagugccgcuacugccaauucucgcggcgcggcgcc	SFRU_RICE_002213:1427..1483:+
SFRU_RICE_000592_1109	2.6	0.76 ± 0.04		10	10	0	0	1	yes		bmo-miR-263b-3p		novel miR	nd	blast	uugaauuuuuggaacgaacu	uucuaauaaacuguacaaaa	uugaauuuuuggaacgaacugacugcagggaugcaugucaguucuaauaaacuguacaaaa	SFRU_RICE_000592:9816..9877:-
SFRU_RICE_011305_19579	2.5	0.76 ± 0.04		5	4	0	1	1	yes		hsa-miR-3147		novel miR	nd	blast	uguugggcguucugauugguu	cagagcgccgaacgcgcu	uguugggcguucugauugguugguauuucgagccagccagucagagcgccgaacgcgcu	SFRU_RICE_011305:7880..7939:-
SFRU_RICE_005173_9853	2.4	0.76 ± 0.04		26	26	0	0	1	yes		hsa-miR-3200-5p		novel miR	nd	blast	uaucugagacagguucggcca	gucgguacccuuauuagauagu	gucgguacccuuauuagauaguuuuaacuaguauacaacuaucugagacagguucggcca	SFRU_RICE_005173:8874..8934:+
SFRU_RICE_014660_24127	2.4	0.76 ± 0.04		6	6	0	0	1	yes		dme-miR-10-3p		novel miR	nd	blast	uaaauucgugaccacuguguua	acacaguggucacgaauuuacu	acacaguggucacgaauuuacuucaaaguaaauucgugaccacuguguua	SFRU_RICE_014660:8767..8817:+
SFRU_RICE_018904_28955	2.3	0.76 ± 0.04		3292	3292	0	0	1	yes		nta-miR6150		novel miR	nd	blast	cgauuugucuguuuaauu	uagaaaaugauaaauagcu	uagaaaaugauaaauagcuaguuugagauagcgauuugucuguuuaauu	SFRU_RICE_018904:8495..8544:+
SFRU_RICE_013016_22164	2.2	0.76 ± 0.04		8	8	0	0	1	yes		efu-miR-9226		novel miR	nd	blast	ucaaguccucugaacuuaggaga	ugccuaaauuagaguacagauu	ugccuaaauuagaguacagauugaauuuucaaauaucaaucaaguccucugaacuuaggaga	SFRU_RICE_013016:7664..7726:-
SFRU_RICE_000713_1343	2.1	0.76 ± 0.04		6	5	0	1	1	yes		rno-miR-505-3p		novel miR	nd	blast	uucaacacguuuucuuuuugucggu	aagaaauaggcugaggaggc	uucaacacguuuucuuuuugucggugguuugucaccgacgacgaagaaauaggcugaggaggc	SFRU_RICE_000713:5784..5847:-
SFRU_RICE_001286_2678	1.9	0.69 ± 0.04		99	99	0	0	1	yes				novel miR	nd	blast	uuacaacguacucuaucguacu	uacgauagaguacguugugaca	uacgauagaguacguugugacauaaguuacaacguacucuaucguacu	SFRU_RICE_001286:74421..74469:-
SFRU_RICE_006937_12567	1.8	0.69 ± 0.04		20	20	0	0	1	yes				novel miR	sfr-mir-10497	blast	cacaccaaacggugucugguc	ccagacucguuuugguugag	cacaccaaacggugucuggucagguucuuauucccugaccagacucguuuugguugag	SFRU_RICE_006937:35346..35404:-
SFRU_RICE_014943_24432	1.8	0.69 ± 0.04		13	12	0	1	1	yes				novel miR	nd	blast	cgcgcuguguuuggacacaccu	cggcagucguccaaacauagcgc	cggcagucguccaaacauagcgcagcaagccgcgcgcggcagucgcgcuugaaugccgcgcuguguuuggacacaccu	SFRU_RICE_014943:10411..10489:-
SFRU_RICE_010397_18128	1.7	0.69 ± 0.04		5	5	0	0	1	yes		hsv1-miR-H4-3p		novel miR	nd	blast	auugccugucacaucgacgaca	ucagucgaugcggcuggcagauuu	ucagucgaugcggcuggcagauuuuugacgugccucguauugaauugccugucacaucgacgaca	SFRU_RICE_010397:13295..13360:-
SFRU_RICE_000236_398	1.7	0.69 ± 0.04		5	5	0	0	1	yes		sma-miR-8418-3p		novel miR	nd	blast	uuaaguaaaucucgaacggcuu	gccgcacgagauuuacuugugu	uuaaguaaaucucgaacggcuuaaucugaacacaagccgcacgagauuuacuugugu	SFRU_RICE_000236:35611..35668:+
SFRU_RICE_004796_9458	1.7	0.69 ± 0.04		5528	5508	0	20	1	yes					sfr-mir-10465-2	blast	cuggcuuguauucucgcugcc	ggugcgaggauacuggccaaug	ggugcgaggauacuggccaauggaaaccuugucacacuggcuuguauucucgcugcc	SFRU_RICE_004796:14782..14839:-
SFRU_RICE_001286_2651	1.7	0.69 ± 0.04		58	58	0	0	1	yes				novel miR	nd	blast	caacguacucuaucguacugau	caguacgauagaguacguugua	caguacgauagaguacguuguaacuuaugucacaacguacucuaucguacugau	SFRU_RICE_001286:74420..74474:+
SFRU_RICE_008116_14617	1.4	0.69 ± 0.04		84	79	0	5	1	yes				novel miR	nd	blast	cugacaacagguacuccacugg	aggguaccuguagucaggca	aggguaccuguagucaggcaggcggaucuagccugacaacagguacuccacugg	SFRU_RICE_008116:14866..14920:+
SFRU_RICE_020251_30137	1.4	0.69 ± 0.04		39	39	0	0	1	yes		ahy-miR3515		novel miR	nd	blast	aauguagaaguuuaaaaug	uuuuaagcuacuacugguu	aauguagaaguuuaaaauguauaaauuuuaagcuacuacugguu	SFRU_RICE_020251:3545..3589:-
SFRU_RICE_016161_25970	1.3	0.69 ± 0.04		84	83	0	1	1	yes				novel miR	nd	blast	aaggaacaaugucgcggcgaugu	cgccgucgucguccgacc	aaggaacaaugucgcggcgaugucgucugacgucgccgucgucguccgacc	SFRU_RICE_016161:1640..1691:+
SFRU_RICE_006645_12063	1.2	0.69 ± 0.04		53	52	0	1	1	no		tae-miR5086		novel miR	nd	blast	ucauuggugcggcugcaguggccaa	caguaccuuuucaagaga	caguaccuuuucaagagacuucgcccuucauuggugcggcugcaguggccaa	SFRU_RICE_006645:262..314:+
SFRU_RICE_009921_17457	1.1	0.69 ± 0.04		53	52	0	1	1	no		tae-miR5086		novel miR	nd	blast	ucauuggugcggcugcaguggccaa	caguaccuuuucaagaga	caguaccuuuucaagagacuucgcccuucauuggugcggcugcaguggccaa	SFRU_RICE_009921:63037..63089:+
SFRU_RICE_010967_18890	1.1	0.69 ± 0.04		5	5	0	0	1	yes		osa-miR1875		novel miR	nd	blast	acaauggacuuaguuucagaccu	gucuaaaguuugucuauugucu	acaauggacuuaguuucagaccuuauccuuaucugaaguacaaaggucuaaaguuugucuauugucu	SFRU_RICE_010967:25740..25807:+
SFRU_RICE_011195_19260	1.1	0.69 ± 0.04		21	21	0	0	1	yes				novel miR	nd	blast	ugaacacuacccuuggccuagu	uaggucaaguguuguuguuuccaga	uaggucaaguguuguuguuuccagauagucucaaucugaacacuacccuuggccuagu	SFRU_RICE_011195:30579..30637:-
SFRU_RICE_012331_20980	1.1	0.69 ± 0.04		3	3	0	0	1	yes		cel-miR-57-5p		novel miR	nd	blast	uacccuguaaauccgggaccuauag	cuggguccagguauacagggaaac	cuggguccagguauacagggaaacuguucuguaaucacguuacccuguaaauccgggaccuauag	SFRU_RICE_012331:12790..12855:-
SFRU_RICE_014271_23625	1.0	0.69 ± 0.04		429	415	0	14	1	yes				novel miR	nd	blast	auaccagaaaauggccaggaga	ucgccuuuuccugguauuuggcc	ucgccuuuuccugguauuuggccaauaccagaaaauggccaggaga	SFRU_RICE_014271:3978..4024:+
SFRU_RICE_000516_969	0.9	0.63 ± 0.05		12665	12665	0	0	1	yes		isc-miR-5314		novel miR	nd	blast	aauagauggcgcugaagc	uuuugcgguauuuuaaac	aauagauggcgcugaagcuaacccaauuaguaaauuggucaagcgagauuuuuugcgguauuuuaaac	SFRU_RICE_000516:41219..41287:-
SFRU_RICE_028324_35812	0.9	0.63 ± 0.05		11	10	1	0	0.909091	yes				novel miR	nd	blast	uugccguagaaaauaaagucu	acuuuauuuucagcggcggaa	acuuuauuuucagcggcggaagauuuacgaucuuuugccguagaaaauaaagucu	SFRU_RICE_028324:963..1018:-
SFRU_RICE_027304_35382	0.9	0.63 ± 0.05		3	3	0	0	1	yes		cel-miR-57-5p		novel miR	nd	blast	uacccuguaaauccgggaccuauag	cuggguccagguauacagggaaac	cuggguccagguauacagggaaacuguucuguaaucacguuacccuguaaauccgggaccuauag	SFRU_RICE_027304:5057..5122:-
SFRU_RICE_027304_35378	0.9	0.63 ± 0.05		3	3	0	0	1	yes		cel-miR-57-5p		novel miR	nd	blast	uacccuguaaauccgggaccuauag	cuggguccagguauacagggaaac	cuggguccagguauacagggaaacuguucuguaaucacguuacccuguaaauccgggaccuauag	SFRU_RICE_027304:4318..4383:-
SFRU_RICE_019319_29280	0.8	0.63 ± 0.05		1956	1956	0	0	1	yes		vvi-miR3626-3p		novel miR	nd	blast	guucaauuccugcuggaua	ucggcaggaaaauauag	guucaauuccugcuggauaacaucaaaacauuuguuuucgaacaaggcaaagcaacauuaucggcaggaaaauauag	SFRU_RICE_019319:5499..5576:+
SFRU_RICE_015523_25037	0.7	0.63 ± 0.05		6	6	0	0	1	yes		dsi-miR-2581		novel miR	nd	blast	ugaagacauguuuuuaauauug	auauuaaaagcuaugucuuuuaa	ugaagacauguuuuuaauauuguugacuugcgauaucaauauuaaaagcuaugucuuuuaa	SFRU_RICE_015523:7465..7526:-
SFRU_RICE_028174_35804	0.6	0.63 ± 0.05		5	5	0	0	1	yes		hsa-miR-627-3p			nd	blast	gcuuuucuucguguuggc	caauaugacauucuguuu	gcuuuucuucguguuggcuucauaagcugugguucaguuugugugccaauaugacauucuguuu	SFRU_RICE_028174:2186..2250:+
SFRU_RICE_016097_25912	0.6	0.63 ± 0.05		16	16	0	0	1	no		cfa-miR-8822			nd	blast	cgguuggcacucugauuggcu	ccaaucagaucgccgcaugcg	cgguuggcacucugauuggcuggcucgcauaaacuaaccaaucagaucgccgcaugcg	SFRU_RICE_016097:36837..36895:+
SFRU_RICE_013941_23165	0.5	0.63 ± 0.05		4	4	0	0	1	yes		bfl-miR-34b-3p			nd	blast	aacaacuauuauuuaagaacgu	guucuaaaauuauaguuguuuu	guucuaaaauuauaguuguuuuuuucguaaacagacaggccuaugcaaaacaacuauuauuuaagaacgu	SFRU_RICE_013941:36223..36293:+
SFRU_RICE_012994_22123	0.5	0.63 ± 0.05		5	5	0	0	1	yes		mtr-miR2089-3p			nd	blast	uggauuggggagccacuuuug	cagguggcuccucaauuuaaa	cagguggcuccucaauuuaaacauuuggauuggggagccacuuuug	SFRU_RICE_012994:19198..19244:+
SFRU_RICE_004372_8675	0.3	0.63 ± 0.05		3	3	0	0	1	yes		cin-miR-4035-5p			nd	blast	agcaauauaaucaugacugguu	cuagucauuuuuauaggcucc	agcaauauaaucaugacugguuuugcgucgguuuucauacaagcuagucauuuuuauaggcucc	SFRU_RICE_004372:29427..29491:-
SFRU_RICE_010217_17865	0.2	0.63 ± 0.05		222	222	0	0	1	yes		bmo-miR-3386-3p			nd	blast	caauauacgagauacauauu	uauacauauaucucguauguucua	caauauacgagauacauauuacaaaauauacauauaucucguauguucua	SFRU_RICE_010217:9713..9763:-
SFRU_RICE_001058_2213	0.1	0.63 ± 0.05		83	83	0	0	1	no		mmu-miR-3058-3p			nd	blast	guccugucacggucgcca	guagcuguuggcuccg	guagcuguuggcuccgcuucgaugcagguccugucacggucgcca	SFRU_RICE_001058:3918..3963:+
SFRU_RICE_007900_14215	0	0.63 ± 0.05		139	139	0	0	1	yes					nd	blast	guguuucuauuuuuugcaugaucu	aucuuauaaaaauuaaaaacua	guguuucuauuuuuugcaugaucugaaguacgugagugcuuuuaagaucuuauaaaaauuaaaaacua	SFRU_RICE_007900:19534..19602:-
SFRU_RICE_015581_25223	0	0.63 ± 0.05		18	18	0	0	1	no		hsa-miR-548p			nd	blast	uagcaaaauucggacucacguguuu	uugugucgggccuuccaaauucauguuauu	uagcaaaauucggacucacguguuucuugugucgggccuuccaaauucauguuauu	SFRU_RICE_015581:22967..23023:-
SFRU_RICE_002350_4964	0	0.63 ± 0.05		29	26	3	0	0.896552	no		ath-miR5658			nd	blast	uugaugauaauuaguuguggau	ccggucuagugucgaca	uugaugauaauuaguuguggauggucgcuuuuacgagugauuuacucauuugaucgccggucuagugucgaca	SFRU_RICE_002350:7261..7334:+
SFRU_RICE_000263_465	0	0.63 ± 0.05		10	10	0	0	1	no		hsa-miR-6125			nd	blast	acggaaggcaaccgagugcuuau	cagcauucgcucgcuucgcgccg	cagcauucgcucgcuucgcgccgaucgaaggucgacggaaggcaaccgagugcuuau	SFRU_RICE_000263:21130..21187:+
SFRU_RICE_015884_25515	0	0.63 ± 0.05		9	9	0	0	1	no		bta-miR-2448-5p			nd	blast	uugcggaugauauccucaaggucu	aggaggagccugucuccgccgagg	uugcggaugauauccucaaggucugaguaggaggaggagccugucuccgccgagg	SFRU_RICE_015884:5465..5520:-
SFRU_RICE_008032_14431	0	0.63 ± 0.05		1	1	0	0	1	yes		hsa-miR-1273e			nd	blast	uugcuugauacacucugugcua	gcacagaguguaucaagcaacg	gcacagaguguaucaagcaacguauccguugcuugauacacucugugcua	SFRU_RICE_008032:14574..14624:+
SFRU_RICE_018676_28672	0	0.63 ± 0.05		29	26	3	0	0.896552	no		ath-miR5658			nd	blast	uugaugauaauuaguuguggau	ccggucuagugucgaca	uugaugauaauuaguuguggauggucgcuuuuacgagugauuuacucauuugaucgccggucuagugucgaca	SFRU_RICE_018676:1313..1386:+

## Sheet: SfR_Known
tag idthis is a tag id assigned by miRDeep2. The first part of the id designates the chromosome or genome contig on which the miRNA gene is located. The second part is a running number that is added to avoid identical ids. The running number is incremented by one for each potential miRNA precursor that is excised from the genome. Clicking this field will display a pdf of the structure, read signa…	miRDeep2 scorethe log-odds score assigned to the hairpin by miRDeep2	estimated probability that the miRNA is a true positivethe estimated probability that a predicted miRNA with a score of this or higher is a true positive. To see exactly how this probability is estimated, mouse over the 'novel miRNAs, true positives' in the table at the top of the webpage. For miRBase miRNAs, this reflects the support that the data at hand lends to the miRNA.	rfam alertthis field indicates if the miRNA hairpin has sequence similarity to reference rRNAs or tRNAs. Warnings in this field should overrule the estimated probability that a reported miRNA is a true positive (previous field).	predicted mature seq. in accordance with miRBase mature seq.If the predicted miRDeep2 sequence overlaps with the miRBase annotated mature sequence than this is indicated by 'TRUE'. If the predicted miRDeep2 star sequence overlaps with the miRBase annotated mature sequence this is inidicated by 'STAR'.	total read countthis is the sum of read counts for the mature, loop and star miRNAs.	mature read countthis is the number of reads that map to the miRNA hairpin and are contained in the sequence covered by the consensus mature miRNA, including 2 nts upstream and 5 nts downstream.	loop read countthis is the number of reads that map to the miRNA hairpin and are contained in the sequence covered by the consensus miRNA loop, including 2 nts upstream and 5 nts downstream.	star read countthis is the number of reads that map to the miRNA hairpin and are contained in the sequence covered by the consensus star miRNA, including 2 nts upstream and 5 nts downstream.	significant randfold p-valuethis field indicates if the estimated randfold p-value of the miRNA hairpin is equal to or lower than 0.05 (see Bonnet et al., Bioinformatics, 2004).	mature miRBase miRNAthis field displays the ids of any reference mature miRNAs for the species that map perfectly (full length, no mismatches) to the reported miRNA hairpin. If this is the case, the reported miRNA hairpin is assigned as a known miRNA. If not, it is assigned as a novel miRNA. If more than one reference mature miRNA maps to the miRNA hairpin, then only the id of the reference miRBa…	example miRBase miRNA with the same seedthis field displays the ids of any reference mature miRNAs from related species that have a seed sequence identical to that of the reported mature miRNA. The seed is here defined as nucleotides 2-8 from the 5' end of the mature miRNA. If more than one reference mature miRNA have identical seed, then only the id of the miRNA that occurs last in the input fil…	our name	Kakumani's name	UCSC browserif a species name was input to miRDeep2, then clicking this field will initiate a UCSC blat search of the consensus precursor sequence against the reference genome.	NCBI blastnclicking this field will initiate a NCBI blastn search of the consensus precursor sequence against the nr/nt database (non-redundant collection of all NCBI nucleotide sequences).	consensus mature sequencethis is the consensus mature miRNA sequence as inferred from the deep sequencing reads.	consensus star sequencethis is the consensus star miRNA sequence as inferred from the deep sequencing reads.	consensus precursor sequencethis is the consensus precursor miRNA sequence as inferred from the deep sequencing reads. Note that this is the inferred Drosha hairpin product, and therefore does not include substantial flanking genomic sequence as does most miRBase precursors.	precursor coordinateThe given precursor coordinates refer do absolute position in the mapped reference sequence
SFRU_RICE_000134_191	6.8e+1	0.94 ± 0.03		TRUE	125	123	0	2	yes	bmo-miR-1000	dme-miR-1000-5p	sfr-miR-1000	nd		blast	auauuguccugucacagcagu	cugcugcguccggacaaacggg	auauuguccugucacagcaguacgugcacuguuacugcugcguccggacaaacggg	SFRU_RICE_000134:40051..40107:-
SFRU_RICE_000192_321	4.1e+2	0.94 ± 0.03		TRUE	800	795	0	5	yes	bmo-miR-252-5p	dme-miR-252-5p	sfr-miR-252-5p	miR-252-5p		blast	cuaaguacuagugccgcaggag	ccugcugcuucagugcuuauca	cuaaguacuagugccgcaggaguguuacuaauuucuccugcugcuucagugcuuauca	SFRU_RICE_000192:50558..50616:-
SFRU_RICE_000192_335	3.9e+4	0.94 ± 0.03		TRUE	77093	74503	0	2590	yes	bmo-miR-274-5p	mmu-miR-153-5p	sfr-miR-274-5p	nd		blast	uuugugaccgucacuaacgggca	cucguuuugacgaucgcaaaaug	uuugugaccgucacuaacgggcagugccucuauuugcucguuuugacgaucgcaaaaug	SFRU_RICE_000192:66310..66369:-
SFRU_RICE_000263_468	2.0e+4	0.94 ± 0.03		TRUE	39864	30589	0	9275	yes	bmo-miR-278-5p	bmo-miR-278-5p	sfr-miR-278-5p	miR-278-5p		blast	ccggacgaacuucccagcucggcc	ucggugggaucuucguccguu	ccggacgaacuucccagcucggccgacauacacgggucggugggaucuucguccguu	SFRU_RICE_000263:21487..21544:+
SFRU_RICE_000330_566	2.4e+3	0.94 ± 0.03		TRUE	4709	3772	0	937	yes	bmo-miR-993a-5p	cel-miR-57-5p	sfr-miR-993a-5p	nd		blast	uacccuguagauccgggcuuuug	gaagcucgucucuacagguaucu	uacccuguagauccgggcuuuuguaguuuaguucacaucagaagcucgucucuacagguaucu	SFRU_RICE_000330:47125..47188:+
SFRU_RICE_000547_1028	1.2	0.69 ± 0.04		STAR	131	131	0	0	yes	bmo-miR-3338-5p		sfr-miR-3338-5p	miR-3338-3p		blast	cauguacuuacuuuguuuguucu	agcaaacacaguagugugcaaugcu	agcaaacacaguagugugcaaugcuaaaguccaccaugcauguacuuacuuuguuuguucu	SFRU_RICE_000547:40210..40271:-
SFRU_RICE_000676_1298	7.7e+1	0.94 ± 0.03		TRUE	144	105	0	39	yes	bmo-miR-929-5p	dme-miR-929-5p	sfr-miR-929-5p	nd		blast	aaauugacucuaguagggagu	cucccuaaucgagucagguug	aaauugacucuaguagggaguccguauguacgcgcgacucccuaaucgagucagguug	SFRU_RICE_000676:7698..7756:+
SFRU_RICE_001373_2838	5.2	0.94 ± 0.02		TRUE	329	327	0	2	yes	bmo-miR-iab-4-5p	dme-miR-iab-4-5p	sfr-miR-iab-4-5p	nd		blast	acguauacugaauguauccuga	cgguauaccuucaguauacguaac	acguauacugaauguauccugagugccucauucuuuccgguauaccuucaguauacguaac	SFRU_RICE_001373:98974..99035:+
SFRU_RICE_001451_3061	5.3e+5	0.94 ± 0.03		STAR	1045995	1045794	0	201	yes	bmo-bantam-5p	cel-miR-80-3p	sfr-bantam-5p	bantam-3p		blast	ugagaucauugugaaagcugau	cugguuuucauaaugauuugac	cugguuuucauaaugauuugacagauuguucuaaauucugagaucauugugaaagcugau	SFRU_RICE_001451:25628..25688:+
SFRU_RICE_001588_3411	7.2e+3	0.94 ± 0.03		STAR	14124	10495	0	3629	yes	bmo-miR-993a-5p	hsa-miR-99a-3p	sfr-miR-993a-5p	miR-993a-3p		blast	gaagcucguuucuacagguagc	uacccuguagauccgggcuuuugu	uacccuguagauccgggcuuuugugacuuacacaucagaagcucguuucuacagguagc	SFRU_RICE_001588:14044..14103:+
SFRU_RICE_002409_4993	7.5e+1	0.94 ± 0.03		STAR	139	126	7	6	yes	bmo-miR-307-5p	cel-miR-67-3p	sfr-miR-307-5p	nd		blast	ucacaaccuccuugagugagcga	acucacucaaccugggugugaug	acucacucaaccugggugugaugugugcacuaguugcucggcccaucacaaccuccuugagugagcga	SFRU_RICE_002409:97204..97272:+
SFRU_RICE_002457_5086	9.6e+5	0.94 ± 0.03		TRUE	1886653	1866340	0	20313	yes	bmo-miR-10-5p	cel-miR-57-5p	sfr-miR-10-5p	sfr-mir-10		blast	uacccuguagauccgaauuugu	caaauucgguucuagagagguuu	uacccuguagauccgaauuuguuugaagugaggcgacaaauucgguucuagagagguuu	SFRU_RICE_002457:153289..153348:+
SFRU_RICE_003386_6675	3.8e+2	0.94 ± 0.03		TRUE	754	746	0	8	yes	bmo-miR-34-5p	cel-miR-34-5p	sfr-miR-34-5p	nd		blast	uggcagugugguuagcugguugu	agccaguaacgacacugccucc	uggcagugugguuagcugguuguuuaaauugcuacaacagccaguaacgacacugccucc	SFRU_RICE_003386:17026..17086:-
SFRU_RICE_003386_6684	9.8e+3	0.94 ± 0.03		STAR	19269	19150	0	119	yes	bmo-miR-317-5p	dme-miR-317-3p	sfr-miR-317-5p	miR-317-3p		blast	ugaacacagcuggugguaucucagu	cgggugccacgcugugcucucu	cgggugccacgcugugcucucucgggaauuaaugcagagugaacacagcuggugguaucucagu	SFRU_RICE_003386:43091..43155:-
SFRU_RICE_003721_7340	0	0.63 ± 0.05		TRUE	44	32	0	12	no	bmo-miR-7-5p	dme-miR-7-5p	sfr-miR-7-5p	nd		blast	uggaagacuagugauuuuguuguu	caagaaaucacuaaucucccu	uggaagacuagugauuuuguuguuuugauuuggguaacaagaaaucacuaaucucccu	SFRU_RICE_003721:71411..71469:+
SFRU_RICE_004097_8091	3.9e+3	0.94 ± 0.03		TRUE	7751	7706	0	45	yes	bmo-miR-279a	cel-miR-44-3p	sfr-miR-279a	miR-279		blast	ugacuagauccacacucaucca	gaugaguggagguuuagugcaug	gaugaguggagguuuagugcauguuucuguacaucaugacuagauccacacucaucca	SFRU_RICE_004097:59090..59148:+
SFRU_RICE_004232_8459	-5.3	0.33 ± 0.04		TRUE	29	29	0	0	no	bmo-miR-33-5p	hsa-miR-33a-5p	sfr-miR-33-5p	miR-33		blast	gugcauuguaguugcauugca	auuagcaacuagauggagcuu	auuagcaacuagauggagcuucaagaaauaacuauuacgggagugcauuguaguugcauugca	SFRU_RICE_004232:24075..24138:+
SFRU_RICE_004232_8460	2.0e+1	0.94 ± 0.03		TRUE	33	29	1	3	yes	bmo-miR-33-5p	hsa-miR-33a-5p	sfr-miR-33-5p	miR-33		blast	gugcauuguaguugcauugca	caauauuacuacaaagcaaauc	gugcauuguaguugcauugcacugguuuacaugaguugugcaauauuacuacaaagcaaauc	SFRU_RICE_004232:24117..24179:+
SFRU_RICE_004297_8569	1.2e+4	0.94 ± 0.03		TRUE	23576	23515	0	61	yes	bmo-miR-71-3p	tca-miR-71-3p	sfr-miR-71-3p	miR-71-3p		blast	ucucacuaccuugucuuucaug	ugaaagacaggaguagugagaug	ugaaagacaggaguagugagauguccucgacaucacaaauucucacuaccuugucuuucaug	SFRU_RICE_004297:10144..10206:+
SFRU_RICE_004297_8571	2.3e+3	0.94 ± 0.03		TRUE	4614	4124	0	490	yes	bmo-miR-2a-3p	sme-miR-2b-3p	sfr-miR-2a-3p	nd		blast	ucacagccagcuuugaugagca	gcaucaaagucggcuugucaua	gcaucaaagucggcuugucauaggucauaacguagcuaucacagccagcuuugaugagca	SFRU_RICE_004297:24348..24408:+
SFRU_RICE_004297_8573	4.0e+2	0.94 ± 0.03		STAR	803	798	0	5	no	bmo-miR-13a-5p	cel-miR-2-3p	sfr-miR-13a-5p	nd		blast	uaucacagccacuuugauguggu	ccugucaaagcggcggugaaau	ccugucaaagcggcggugaaauguauccgucaucauaucacagccacuuugauguggu	SFRU_RICE_004297:24487..24545:+
SFRU_RICE_004297_8575	7.8e+2	0.94 ± 0.03		TRUE	1537	1392	0	145	yes	bmo-miR-13b-3p	cel-miR-2-3p	sfr-miR-13b-3p	nd		blast	uaucacagccauuuuugacgaguu	ucguaaaaaugguugugccaug	ucguaaaaaugguugugccauguagcugacucauaucacagccauuuuugacgaguu	SFRU_RICE_004297:24608..24665:+
SFRU_RICE_004297_8577	1.6e+3	0.94 ± 0.03		TRUE	3207	2739	0	468	yes	bmo-miR-2a-3p	sme-miR-2b-3p	sfr-miR-2a-3p	nd		blast	ucacagccagcuuugaugagc	cucacaaaguggcuguaaugug	cucacaaaguggcuguaauguguguccccguacauaucacagccagcuuugaugagc	SFRU_RICE_004297:24744..24801:+
SFRU_RICE_004814_9475	1.3e+5	0.94 ± 0.03		TRUE	262350	262001	0	349	yes	bmo-miR-263a-5p	mmu-miR-183-5p	sfr-miR-263a-5p	miR-263a-5p		blast	aauggcacuggaagaauucacgg	cguggucucuuaguggcaucac	aauggcacuggaagaauucacggguuacauuuuauuagucccguggucucuuaguggcaucac	SFRU_RICE_004814:9120..9183:-
SFRU_RICE_005672_10801	5.1	0.94 ± 0.02		TRUE	18532	18022	39	471	yes	bmo-let-7-5p	cel-let-7-5p	sfr-let-7-5p	let-7-5p		blast	ugagguaguagguuguauag	cuguacggccuacuaacuuucc	ugagguaguagguuguauaguacugcauuacaccacuuaggagagacuguacggccuacuaacuuucc	SFRU_RICE_005672:19181..19249:-
SFRU_RICE_005996_11177	-4.9	0.35 ± 0.05		TRUE	925	925	0	0	no	bmo-miR-190-5p	cel-miR-50-5p	sfr-miR-190-5p	miR-190-5p		blast	agauauguuugauauucuugguug	ccgcaagaagcauaccgcgugucgau	ccgcaagaagcauaccgcgugucgaugagauauguuugauauucuugguug	SFRU_RICE_005996:23004..23055:+
SFRU_RICE_005996_11178	5.0e+2	0.94 ± 0.03		TRUE	982	925	0	57	yes	bmo-miR-190-5p	cel-miR-50-5p	sfr-miR-190-5p	miR-190-5p		blast	agauauguuugauauucuugguug	cccaggaaucaaacauauuacaca	agauauguuugauauucuugguuguaucuuugcaucacccaggaaucaaacauauuacaca	SFRU_RICE_005996:23031..23092:+
SFRU_RICE_006020_11273	4.3	0.94 ± 0.02		STAR	133	133	0	0	yes	bmo-miR-2768-5p	sme-miR-277d-5p	sfr-miR-2768-5p	nd		blast	auugguuaagauauugcaucgc	ggugaaauauuuugaccaauuu	ggugaaauauuuugaccaauuuuauccuacccgucaucaguguccauacagcugagaaaugaauugguuaagauauugcaucgc	SFRU_RICE_006020:2773..2857:+
SFRU_RICE_006130_11446	5.6e+3	0.94 ± 0.03		TRUE	11046	10821	1	224	yes	bmo-miR-282-5p	dme-miR-282-5p	sfr-miR-282-5p	nd		blast	uagccucuccuuggcuuugucu	acauagccugauagagguuacg	uagccucuccuuggcuuugucuguaucggaacgauguuucagacauagccugauagagguuacg	SFRU_RICE_006130:14769..14833:+
SFRU_RICE_006205_11599	4.2e+4	0.94 ± 0.03		TRUE	83812	72660	0	11152	yes	bmo-miR-14-3p	dme-miR-14-3p	sfr-miR-14-3p	nd		blast	ucagucuuuuucucucuccuau	cggggggaggaauugacucgacu	cggggggaggaauugacucgacuuuuuaaauacaagucagucuuuuucucucuccuau	SFRU_RICE_006205:56420..56478:+
SFRU_RICE_006227_11612	4.3e+5	0.94 ± 0.03		TRUE	861435	846419	0	15016	yes	bmo-miR-281-5p	cel-miR-46-5p	sfr-miR-281-5p	sfr-mir-281		blast	aagagagcuauccgucgacagu	cugucauggaguugcucucuuua	aagagagcuauccgucgacaguauugccaguaaacacugucauggaguugcucucuuua	SFRU_RICE_006227:3031..3090:+
SFRU_RICE_007023_12707	5.7	0.94 ± 0.02		TRUE	9682	9619	0	63	yes	bmo-miR-283-5p	dme-miR-283-5p	sfr-miR-283-5p	miR-283-5p		blast	aaauaucagcugguaauucuggg	acuaccaguugguaugcggccg	aaauaucagcugguaauucuggggugauaucgcccagacuaccaguugguaugcggccg	SFRU_RICE_007023:21544..21603:-
SFRU_RICE_007992_14342	2.0	0.76 ± 0.04		TRUE	340	340	0	0	no	bmo-miR-998	cel-miR-49-3p	sfr-miR-998	miR-998-3p		blast	uagcaccaugggauucagcuca	agcugcaucccgugcggccgca	agcugcaucccgugcggccgcagugucacguguagcaccaugggauucagcuca	SFRU_RICE_007992:17174..17228:-
SFRU_RICE_007992_14344	1.7e+4	0.94 ± 0.03		TRUE	34138	33899	0	239	yes	bmo-miR-11-3p	cel-miR-2-3p	sfr-miR-11-3p	nd		blast	caucacagucagaguucuagcu	cuagcacuuuggcugugaccugug	cuagcacuuuggcugugaccugugugucguagucacaucacagucagaguucuagcu	SFRU_RICE_007992:18368..18425:-
SFRU_RICE_008329_14940	4.6e+3	0.94 ± 0.03		STAR	9090	5802	0	3288	yes	bmo-miR-275-3p	bmo-miR-275-5p	sfr-miR-275-3p	nd		blast	cgcgcuacuccggcgccgggcu	ucagguaccugaaguagcgcgc	cgcgcuacuccggcgccgggcugugcucacgagucagguaccugaaguagcgcgc	SFRU_RICE_008329:44712..44767:+
SFRU_RICE_008329_14942	3.1e+3	0.94 ± 0.03		TRUE	6113	5339	0	774	yes	bmo-miR-305-5p	cel-miR-238-3p	sfr-miR-305-5p	miR-305-5p		blast	auuguacuucaucaggugcucugg	aggcgcuuguuggaguacacuuac	auuguacuucaucaggugcucuggugaugaugguuccaggcgcuuguuggaguacacuuac	SFRU_RICE_008329:44828..44889:+
SFRU_RICE_008477_15275	1.2e+5	0.94 ± 0.03		TRUE	245507	245461	0	46	yes	bmo-miR-184-3p	mmu-miR-184-3p	sfr-miR-184-3p	miR-184-3p		blast	uggacggagaacugauaagggc	ccuugucauucuucuugcccgu	ccuugucauucuucuugcccgugugcuuucauacuacuggacggagaacugauaagggc	SFRU_RICE_008477:53059..53118:+
SFRU_RICE_009529_16989	3.8e+5	0.94 ± 0.03		STAR	747133	739445	0	7688	yes	bmo-miR-8-5p	dme-miR-8-3p	sfr-miR-8-5p	miR-8		blast	uaauacugucagguaaagauguc	caucuuaccgggcagcauuaga	caucuuaccgggcagcauuagagucaaauaguuauuucuaauacugucagguaaagauguc	SFRU_RICE_009529:2651..2712:+
SFRU_RICE_010187_17831	4.3	0.94 ± 0.02		STAR	133	133	0	0	yes	bmo-miR-2768-5p	sme-miR-277d-5p	sfr-miR-2768-5p	nd		blast	auugguuaagauauugcaucgc	ggugaaauauuuugaccaauuu	ggugaaauauuuugaccaauuuuauccuacccgucgucaguguccauacagcugagaaaugaauugguuaagauauugcaucgc	SFRU_RICE_010187:10438..10522:+
SFRU_RICE_010509_18216	1.0e+1	0.94 ± 0.03		TRUE	12	10	0	2	yes	bmo-miR-285	cel-miR-49-3p	sfr-miR-285	nd		blast	uagcaccauucgaauucagugc	acuguauucgagugaguggauaga	acuguauucgagugaguggauagaguugugauucucuagcaccauucgaauucagugc	SFRU_RICE_010509:40704..40762:-
SFRU_RICE_010844_18717	5.7	0.94 ± 0.02		TRUE	81	81	0	0	yes	bmo-miR-932	ame-miR-932	sfr-miR-932	nd		blast	ucaauuccguagugcauug	agcagugcggaagugagg	ucaauuccguagugcauugcagugcauccugccuccugcaagcagugcggaagugagg	SFRU_RICE_010844:497..555:-
SFRU_RICE_011377_19660	1.5e+3	0.94 ± 0.03		TRUE	2935	1850	0	1085	yes	bmo-miR-87	cel-miR-87-3p	sfr-miR-87	miR-87a-3p		blast	gugagcaaacuuucaggugugu	gggccugaauuguugcucgaaccu	gggccugaauuguugcucgaaccuguguuuugaucaaggugagcaaacuuucaggugugu	SFRU_RICE_011377:6590..6650:-
SFRU_RICE_012642_21585	3.9e+4	0.94 ± 0.03		TRUE	77093	74503	0	2590	yes	bmo-miR-274-5p	mmu-miR-153-5p	sfr-miR-274-5p	nd		blast	uuugugaccgucacuaacgggca	cucguuuugacgaucgcaaaaug	uuugugaccgucacuaacgggcaguaccucuauuugcucguuuugacgaucgcaaaaug	SFRU_RICE_012642:7573..7632:-
SFRU_RICE_013161_22455	3.2e+2	0.94 ± 0.03		STAR	632	536	0	96	yes	bmo-miR-263b-5p	bmo-miR-263b-3p	sfr-miR-263b-5p	nd		blast	gugaauuuccugaugccuuagc	cuuggcacugggagaauucacag	cuuggcacugggagaauucacaggaguucugaauauacccgugaauuuccugaugccuuagc	SFRU_RICE_013161:1681..1743:+
SFRU_RICE_013508_22793	8.4e+1	0.94 ± 0.03		STAR	157	154	0	3	yes	bmo-miR-2796-5p	hsa-miR-1295a	sfr-miR-2796-5p	nd		blast	guaggccggcggaaacuacuugc	agggguuucuuucggccuucag	agggguuucuuucggccuucagcuguagauagacuguaggccggcggaaacuacuugc	SFRU_RICE_013508:20720..20778:+
SFRU_RICE_014984_24449	2.9e+5	0.94 ± 0.03		TRUE	586802	586739	0	63	yes	bmo-miR-31-5p	cel-miR-72-5p	sfr-miR-31-5p	nd		blast	aggcaagaagucggcauagcugu	ggcugugucacuucgagccagc	aggcaagaagucggcauagcuguuugauguugguauacggcugugucacuucgagccagc	SFRU_RICE_014984:8997..9057:-
SFRU_RICE_016188_26033	6.0e+4	0.94 ± 0.03		TRUE	118373	117840	0	533	yes	bmo-miR-9a-5p	dme-miR-9a-5p	sfr-miR-9a-5p	nd		blast	ucuuugguuaucuagcuguauga	auaaagcuagguuaccggaguua	ucuuugguuaucuagcuguaugaguauucugacaucauaaagcuagguuaccggaguua	SFRU_RICE_016188:9738..9797:-
SFRU_RICE_016188_26034	-1.0e+1	0.33 ± 0.04		TRUE	117840	117840	0	0	no	bmo-miR-9a-5p	dme-miR-9a-5p	sfr-miR-9a-5p	nd		blast	ucuuugguuaucuagcuguauga	aagaaguugauagaauaaagaagaaa	aagaaguugauagaauaaagaagaaaguagaucgguuaauuaucuuugguuaucuagcuguauga	SFRU_RICE_016188:9774..9839:-
SFRU_RICE_016719_26589	2.1e+4	0.94 ± 0.03		TRUE	41877	41875	0	2	yes	bmo-miR-306a-5p	dme-miR-275-3p	sfr-miR-306a-5p	miR-306		blast	ucagguacuaggugacucuga	cggagccgccucgugccucagc	ucagguacuaggugacucugaguggccgcucucggagccgccucgugccucagc	SFRU_RICE_016719:11613..11667:-
SFRU_RICE_016719_26591	8.0e+4	0.94 ± 0.03		TRUE	158281	157089	0	1192	yes	bmo-miR-9c-5p	dme-miR-9a-5p	sfr-miR-9c-5p	nd		blast	ucuuugguauccuagcuguagg	uaaaguuaugguaccgaaguua	ucuuugguauccuagcuguaggcgugucacgcaaacccuaaaguuaugguaccgaaguua	SFRU_RICE_016719:12087..12147:-
SFRU_RICE_017107_27194	6.4e+3	0.94 ± 0.03		TRUE	12549	12269	7	273	yes	bmo-miR-316-5p	dme-miR-316-5p	sfr-miR-316-5p	nd		blast	ugucuuuuuccgcuuugcugcug	acagcaaagcgaaaaggucucc	ugucuuuuuccgcuuugcugcugauaauuaugaucaugucaacagcaaagcgaaaaggucucc	SFRU_RICE_017107:29650..29713:+
SFRU_RICE_017397_27412	3.5e+3	0.94 ± 0.03		TRUE	6885	6847	0	38	yes	bmo-miR-133	dme-miR-133-3p	sfr-miR-133	nd		blast	uugguccccuucaaccagcugu	agcugguugacuucgggucaaau	agcugguugacuucgggucaaauuguaauuuggauaucauuugguccccuucaaccagcugu	SFRU_RICE_017397:13245..13307:-
SFRU_RICE_017397_27414	1.0e+3	0.94 ± 0.03		STAR	1963	1775	0	188	yes	bmo-miR-1a-5p	cel-miR-1-3p	sfr-miR-1a-5p	nd		blast	uggaauguaaagaaguauggag	ccgugcuuccuuacuucccaua	ccgugcuuccuuacuucccauagugcuuauaaucguauggaauguaaagaaguauggag	SFRU_RICE_017397:27582..27641:-
SFRU_RICE_017475_27443	5.8e+1	0.94 ± 0.03		TRUE	107	93	0	14	yes	bmo-miR-965-3p	dme-miR-965-3p	sfr-miR-965-3p	miR-965-3p		blast	uaagcguauagcuuuuccccu	cgggagaaguuguaccgcuauaug	cgggagaaguuguaccgcuauauguuuuuaauaaggucauaagcguauagcuuuuccccu	SFRU_RICE_017475:8590..8650:+
SFRU_RICE_017722_27663	5.3	0.94 ± 0.02		TRUE	24	24	0	0	yes	bmo-miR-210	dme-miR-210-3p	sfr-miR-210	miR-210-3p		blast	cuugugcgugugacagcggcu	cugcuggccacugcacaagau	cugcuggccacugcacaagauuaguuagaacuauacucuugugcgugugacagcggcu	SFRU_RICE_017722:16637..16695:+
SFRU_RICE_018049_28040	9.5e+3	0.94 ± 0.03		STAR	18726	18717	0	9	yes	bmo-miR-970-5p	dme-miR-970-3p	sfr-miR-970-5p	miR-970		blast	ucauaagacacacgcggcucu	agccuugcgugugcucuuauuggua	agccuugcgugugcucuuauugguaguguggcugauaaucuaucauaagacacacgcggcucu	SFRU_RICE_018049:19247..19310:-
SFRU_RICE_018217_28221	-1.1e+1	0.33 ± 0.04		TRUE	1286	1286	0	0	no	bmo-miR-927-5p	dme-miR-927-5p	sfr-miR-927-5p	miR-927-5p		blast	uuuagaauuccuacgcuuuacc	agaagaaggaagauagaag	agaagaaggaagauagaagaauccaguguguuugguuuuagaauuccuacgcuuuacc	SFRU_RICE_018217:40018..40076:+
SFRU_RICE_018217_28222	1.0e+3	0.94 ± 0.03		TRUE	2122	1286	0	836	yes	bmo-miR-927-5p	dme-miR-927-5p	sfr-miR-927-5p	miR-927-5p		blast	uuuagaauuccuacgcuuuacc	caaagcguuuggauucuaaaa	uuuagaauuccuacgcuuuaccguugccaagcaguguugggcaaagcguuuggauucuaaaa	SFRU_RICE_018217:40054..40116:+
SFRU_RICE_018856_28931	7.7e+1	0.94 ± 0.03		TRUE	145	143	0	2	yes	bmo-miR-137	mmu-miR-137-3p	sfr-miR-137	nd		blast	uuauugcuugagaauacacguag	acgcguauucuuggggaauu	acgcguauucuuggggaauuaacacacauuacgagauguuauugcuugagaauacacguag	SFRU_RICE_018856:40119..40180:+
SFRU_RICE_020175_30092	9.4e+2	0.94 ± 0.03		TRUE	1848	1822	0	26	yes	bmo-miR-308-3p	cel-miR-2-3p	sfr-miR-308-3p	nd		blast	aaucacaggauaauacugcga	cgcaguauuauacuugugaaugu	cgcaguauuauacuugugaauguguuccuacuacaaucacaggauaauacugcga	SFRU_RICE_020175:6906..6961:-
SFRU_RICE_022421_32083	2.6e+4	0.94 ± 0.03		STAR	52646	46848	6	5792	yes	bmo-miR-750-5p	sme-miR-750-3p	sfr-miR-750-5p	nd		blast	ccagaucuaucuuuccagcuca	aguuggacaggggaucuugaca	aguuggacaggggaucuugacaguuugagcuaugugcugccagaucuaucuuuccagcuca	SFRU_RICE_022421:12178..12239:+
SFRU_RICE_022421_32086	5.1e+3	0.94 ± 0.03		TRUE	10159	8118	0	2041	yes	bmo-miR-1175-5p	sme-miR-1175-5p	sfr-miR-1175-5p	nd		blast	aaguggaggugugaucucuucacu	ugagauucaacuccuccaacuu	aaguggaggugugaucucuucacuuuuuauguuuaaagugagauucaacuccuccaacuu	SFRU_RICE_022421:12355..12415:+
SFRU_RICE_024308_33351	1.0e+4	0.94 ± 0.03		TRUE	20115	20044	0	71	yes	bmo-miR-279b-3p	cel-miR-44-3p	sfr-miR-279b-3p	miR-279b-3p		blast	ugacuagaucuacacucauug	aauggguauaugucuagugcc	aauggguauaugucuagugccacagugaauuauuucugugacuagaucuacacucauug	SFRU_RICE_024308:11327..11386:+
SFRU_RICE_024308_33353	1.0e+4	0.94 ± 0.03		TRUE	21126	21079	0	47	yes	bmo-miR-279c-3p	cel-miR-44-3p	sfr-miR-279c-3p	nd		blast	ugacuagauccauacucgucug	ggcgaguuugcuucuggugcaug	ggcgaguuugcuucuggugcauguucauuacuaaucaugacuagauccauacucgucug	SFRU_RICE_024308:11556..11615:+
SFRU_RICE_024900_33858	6.2e+4	0.94 ± 0.03		STAR	122849	122655	0	194	yes	bmo-miR-276-5p	dme-miR-276a-3p	sfr-miR-276-5p	miR-276b-3p		blast	uaggaacuucauaccgugcucu	agcgagguauagaguuccuacg	agcgagguauagaguuccuacguauucuaccacuguaggaacuucauaccgugcucu	SFRU_RICE_024900:881..938:-
SFRU_RICE_026271_34838	4.0e+3	0.94 ± 0.03		TRUE	7962	7856	0	106	no	bmo-miR-92b	hsa-miR-25-3p	sfr-miR-92b	miR-92b-3p		blast	aauugcaccaaucccggccugc	aggacgcgauucgguguaaacguug	aggacgcgauucgguguaaacguugugacuuguaucaaauugcaccaaucccggccugc	SFRU_RICE_026271:9494..9553:-
SFRU_RICE_026271_34840	5.6	0.94 ± 0.02		TRUE	548	548	0	0	yes	bmo-miR-92a	hsa-miR-25-3p	sfr-miR-92a	miR-92a		blast	uauugcaccagucccggccuau	gggcggugacuggcgcuauauu	gggcggugacuggcgcuauauucgguuugugugcgauauugcaccagucccggccuau	SFRU_RICE_026271:9657..9715:-
SFRU_RICE_027276_35346	5.2	0.94 ± 0.02		TRUE	76	76	0	0	yes	bmo-miR-124	mmu-miR-124-3p	sfr-miR-124	nd		blast	uaaggcacgcggugaaugcca	gcguucacuacguugccuuuau	gcguucacuacguugccuuuauguguuauguagcaaucauaaggcacgcggugaaugcca	SFRU_RICE_027276:16620..16680:-

## Sheet: Orthologs between novel miRs
SfC miR coordinates	SfR miR coordinates
SFRU_RICE_003715_7321	scaffold_27851_24664
SFRU_RICE_000263_465	scaffold_189_2558
SFRU_RICE_026817_35160	superscaffold_719_33476
SFRU_RICE_004297_8579	scaffold_9688_17911
SFRU_RICE_010217_17865	scaffold_15278_20673
SFRU_RICE_008116_14617	scaffold_16298_21100
SFRU_RICE_017701_27659	scaffold_5123_14020
SFRU_RICE_007482_13537	scaffold_9054_17468
SFRU_RICE_008509_15367	scaffold_161_2233
SFRU_RICE_020085_30025	scaffold_12705_19423
SFRU_RICE_010217_17867	scaffold_9032_17440
SFRU_RICE_025439_34181	superscaffold_1144_36200
SFRU_RICE_015307_24825	scaffold_22554_23264
SFRU_RICE_004996_9610	scaffold_1070_7289
SFRU_RICE_012509_21176	superscaffold_102_28787
SFRU_RICE_000495_893	superscaffold_1194_36649
SFRU_RICE_012331_20985	scaffold_14407_20160
SFRU_RICE_002650_5349	scaffold_2079_9823
SFRU_RICE_002055_4278	scaffold_6082_15081
SFRU_RICE_018904_28955	scaffold_39936_27057
SFRU_RICE_002135_4433	superscaffold_774_33880
SFRU_RICE_022822_32358	scaffold_2478_10415
SFRU_RICE_000236_398	scaffold_924_6589
SFRU_RICE_009198_16424	superscaffold_468_31761
SFRU_RICE_020675_30587	scaffold_1440_8542
SFRU_RICE_028324_35812	scaffold_5812_14852
SFRU_RICE_008980_16059	scaffold_22400_23235
SFRU_RICE_026675_35111	scaffold_27917_24685
SFRU_RICE_022093_31763	scaffold_1891_9500
SFRU_RICE_000592_1109	scaffold_26550_24326
SFRU_RICE_015884_25515	scaffold_667_5519
SFRU_RICE_006079_11372	scaffold_10429_18364
SFRU_RICE_016537_26339	superscaffold_690_33347
SFRU_RICE_015272_24768	superscaffold_516_32154
SFRU_RICE_018419_28462	scaffold_1276_8025
SFRU_RICE_004796_9466	superscaffold_924_34650
SFRU_RICE_010397_18128	superscaffold_445_31472
SFRU_RICE_027167_35280	scaffold_12741_19445
SFRU_RICE_011195_19264	scaffold_1651_8975
SFRU_RICE_011195_19254	scaffold_1651_8977
SFRU_RICE_011195_19244	scaffold_1651_8981
SFRU_RICE_011195_19239	scaffold_1651_8984
SFRU_RICE_016683_26563	scaffold_20021_22473
SFRU_RICE_014271_23625	superscaffold_296_30204
SFRU_RICE_011195_19237	scaffold_1651_8986
SFRU_RICE_019133_29109	scaffold_4733_13679
SFRU_RICE_002608_5265	scaffold_11568_18921
SFRU_RICE_015601_25246	scaffold_4732_13677
SFRU_RICE_011879_20239	scaffold_10_201
SFRU_RICE_008377_15056	scaffold_1590_8845
SFRU_RICE_013016_22164	scaffold_13409_19792
SFRU_RICE_017808_27778	scaffold_1091_7371
SFRU_RICE_012372_21089	scaffold_23062_23387
SFRU_RICE_019319_29280	superscaffold_1180_36390
SFRU_RICE_007414_13418	superscaffold_925_34654
SFRU_RICE_004796_9459	superscaffold_924_34645
SFRU_RICE_004796_9458	superscaffold_924_34642
SFRU_RICE_017722_27665	superscaffold_787_33927
SFRU_RICE_011403_19720	scaffold_11895_19088
SFRU_RICE_023424_32747	scaffold_1284_8044
SFRU_RICE_008032_14431	scaffold_7490_16155
SFRU_RICE_004770_9402	scaffold_24614_23885
SFRU_RICE_000192_331	scaffold_2057_9779
SFRU_RICE_016537_26342	superscaffold_690_33350
SFRU_RICE_002213_4586	scaffold_28275_24802
SFRU_RICE_003436_6782	scaffold_22669_23288
SFRU_RICE_011195_19242	scaffold_1651_8979
SFRU_RICE_004020_8004	superscaffold_223_29837
SFRU_RICE_000341_602	scaffold_22669_23290
SFRU_RICE_015581_25223	scaffold_16708_21205
SFRU_RICE_016537_26345	superscaffold_690_33353
SFRU_RICE_014932_24419	scaffold_39728_27033
SFRU_RICE_006704_12119	scaffold_91_1456
SFRU_RICE_005102_9741	scaffold_13294_19762
SFRU_RICE_027304_35378	superscaffold_774_33886

## Sheet: Orthologs between known miRs
SFRU_RICE_004297_8573	scaffold_9688_17905
SFRU_RICE_004297_8577	scaffold_9688_17909
SFRU_RICE_016719_26591	scaffold_9424_17749
SFRU_RICE_003386_6675	scaffold_23013_23354
SFRU_RICE_026271_34840	scaffold_14531_20229
SFRU_RICE_007023_12707	scaffold_6048_15060
SFRU_RICE_006227_11612	scaffold_177_2431
SFRU_RICE_003386_6684	scaffold_26512_24318
SFRU_RICE_008477_15275	scaffold_72_1268
SFRU_RICE_014984_24449	scaffold_15901_20984
SFRU_RICE_000134_191	scaffold_8843_17362
SFRU_RICE_018049_28040	superscaffold_1110_36021
SFRU_RICE_000263_468	superscaffold_1_28353
SFRU_RICE_024308_33353	scaffold_2801_11124
SFRU_RICE_024308_33351	scaffold_2801_11126
SFRU_RICE_006205_11599	scaffold_9777_17971
SFRU_RICE_020175_30092	scaffold_3708_12487
SFRU_RICE_001451_3061	superscaffold_135_29118
SFRU_RICE_000192_321	scaffold_2057_9777
SFRU_RICE_004814_9475	scaffold_2723_11025
SFRU_RICE_003721_7340	scaffold_539_4983
SFRU_RICE_004097_8091	superscaffold_617_32800
SFRU_RICE_002457_5086	scaffold_2239_10036
SFRU_RICE_008329_14942	scaffold_5523_14602
SFRU_RICE_010509_18216	scaffold_10124_18243
SFRU_RICE_009529_16989	scaffold_2884_11316
SFRU_RICE_010844_18717	scaffold_1097_7389
SFRU_RICE_013161_22455	scaffold_15646_20867
SFRU_RICE_017397_27412	scaffold_8147_16731
SFRU_RICE_000676_1298	scaffold_396_3985
SFRU_RICE_004297_8569	scaffold_9536_17840
SFRU_RICE_017397_27414	scaffold_9429_17752
SFRU_RICE_022421_32086	scaffold_3238_11928
SFRU_RICE_026271_34838	scaffold_14531_20231
SFRU_RICE_022421_32083	scaffold_3238_11925
SFRU_RICE_005996_11177	scaffold_20102_22509
SFRU_RICE_018856_28931	scaffold_2155_9868
SFRU_RICE_002409_4993	scaffold_1836_9410
SFRU_RICE_016719_26589	scaffold_9424_17747
SFRU_RICE_018217_28221	scaffold_9898_18042
SFRU_RICE_017722_27663	superscaffold_787_33925
SFRU_RICE_005672_10801	scaffold_321_3620
SFRU_RICE_013508_22793	scaffold_723_5863
SFRU_RICE_000547_1028	scaffold_1197_7657
SFRU_RICE_000192_335	scaffold_2057_9781
SFRU_RICE_004232_8459	scaffold_6364_15325
SFRU_RICE_027276_35346	scaffold_6337_15283
SFRU_RICE_016188_26034	scaffold_5406_14404
SFRU_RICE_001588_3411	scaffold_10073_18221
SFRU_RICE_017107_27194	superscaffold_985_35205
SFRU_RICE_000330_566	superscaffold_22_28389
SFRU_RICE_007992_14342	scaffold_602_5270
SFRU_RICE_006130_11446	scaffold_18458_21975
SFRU_RICE_007992_14344	scaffold_602_5272
SFRU_RICE_008329_14940	scaffold_5523_14600
SFRU_RICE_001373_2838	scaffold_10157_18255
SFRU_RICE_011377_19660	scaffold_1122_7476
