# Supplementary material for: Characterization and expression profiling of microRNAs in response to plant feeding in two host-plant strains of the lepidopteran pest Spodoptera frugiperda
Source: BMC Genomics. 2018 Nov 6;19:804. doi: 10.1186/s12864-018-5119-6 (PMC6219076; doi:10.1186/s12864-018-5119-6)
Supplement: Supplementary file 5 — Excel file S2. Relative expression resulting from DESEQ2 analysis within strains according to the host-plant. In red novel miR, in black known miRs. (XLSX 53 kb) [file 12864_2018_5119_MOESM5_ESM.xlsx]

## Sheet:  SfC on plants
SfCorn_miRNA	M1	M2	MR1	MR2	mature_miRBase_miRNA	baseMean	log2FoldChange	lfcSE	stat	pvalue	padj
scaffold_23013_23354	47	21	83	29	bmo-miR-34-5p	56.154	2.31992	0.413624	5.60877	2.03775e-08	1.42642e-07
scaffold_11895_19088	22	2	30	16	cin-miR-4153-3p	20.6739	2.30724	1.00891	2.28687	0.0222034	0.0968274
scaffold_20102_22509	233	129	228	205	bmo-miR-190-5p	262.609	2.07382	0.346876	5.97855	2.25138e-09	1.80111e-08
superscaffold_690_33350	0	5	10	6	cin-miR-4148-5p	7.38349	1.85561	1.39847	1.32689	0.184545	0.415227
scaffold_9429_17752	308	151	137	165	bmo-miR-1a-5p	216.265	1.32522	0.382137	3.46792	0.000524503	0.00172777
superscaffold_906_34507	192	207	235	147	Hsa-miR-1825	215.979	1.24381	0.550785	2.25825	0.0239302	0.0968274
superscaffold_22_28389	1109	465	636	370	bmo-miR-993a-5p	660.21	1.20275	0.286341	4.20042	2.66415e-05	0.000114764
scaffold_22400_23235	47	17	27	21	ath-miR5645c	28.5686	1.12249	0.783912	1.43191	0.152169	0.357267
scaffold_10157_18255	77	30	38	23	bmo-miR-iab-4-5p	41.4908	1.00213	0.429142	2.3352	0.019533	0.0475587
scaffold_20114_22514	44	18	28	10	bmo-miR-137	23.8852	0.982615	0.501303	1.96012	0.0499813	0.0932984
scaffold_2155_9868	44	18	28	10	bmo-miR-137	23.8852	0.982615	0.501303	1.96012	0.0499813	0.0932984
scaffold_20021_22473	3673	1701	2251	1395	gga-miR-1755	2200.81	0.960578	0.375057	2.56115	0.0104326	0.0625956
scaffold_5406_14403	30932	12655	13242	8499	bmo-miR-9a-5p	15604.8	0.889312	0.281951	3.15414	0.00160974	0.00500807
scaffold_10_201	97	74	70	47	hsa-miR-4762-5p	73.0476	0.858796	0.590964	1.45321	0.146165	0.357267
scaffold_923_6584	97	74	70	47	hsa-miR-4762-5p	73.0476	0.858796	0.590964	1.45321	0.146165	0.357267
superscaffold_135_29118	151739	67790	84554	31771	bmo-bantam-5p	77619.7	0.828872	0.282566	2.93337	0.00335301	0.00988257
scaffold_2801_11126	6284	1459	2679	1026	bmo-miR-279b-3p	2473.01	0.82503	0.345866	2.38541	0.0170603	0.0434262
scaffold_468_4519	15	10	12	6	dme-miR-927-5p	10.5721	0.804301	1.0279	0.782473	0.433937	0.674153
scaffold_5123_14020	15	10	12	6	dme-miR-927-5p	10.5721	0.804301	1.0279	0.782473	0.433937	0.674153
scaffold_12741_19445	6	2	4	2	bta-miR-2385-5p	3.35991	0.79129	1.37871	0.573936	0.566011	NA
scaffold_18458_21975	1150	1236	914	440	bmo-miR-282-5p	958.502	0.7407	0.360431	2.05504	0.0398752	0.0797504
scaffold_22669_23290	6	5	5	3	dme-miR-10-3p	4.84641	0.72109	1.27829	0.564106	0.572682	NA
scaffold_1097_7389	19	7	9	4	bmo-miR-932	8.90141	0.678256	0.6621	1.0244	0.305646	NA
scaffold_8843_17362	32	17	19	6	bmo-miR-1000	16.8298	0.669014	0.555774	1.20375	0.228686	NA
scaffold_349_3786	2063	1309	1129	491	bmo-miR-283-5p	1165.19	0.63447	0.293931	2.15857	0.0308836	0.0665185
scaffold_6048_15060	2063	1309	1129	491	bmo-miR-283-5p	1165.19	0.63447	0.293931	2.15857	0.0308836	0.0665185
scaffold_396_3985	21	12	14	3	bmo-miR-929-5p	11.0979	0.60085	0.630282	0.953303	0.340437	NA
superscaffold_102_28784	2650	1245	1362	740	cin-miR-4000a-3p	1359.47	0.598292	0.355296	1.68393	0.0921961	0.262031
superscaffold_102_28785	2650	1245	1362	740	cin-miR-4000a-3p	1359.47	0.598292	0.355296	1.68393	0.0921961	0.262031
superscaffold_102_28787	2650	1245	1362	740	cin-miR-4000a-3p	1359.47	0.598292	0.355296	1.68393	0.0921961	0.262031
scaffold_188_2520	5	1	3	1	gga-miR-6707-5p	2.17337	0.585443	1.47542	0.396799	0.691516	NA
scaffold_1284_8044	5	3	5	1	bmo-miR-3377-5p	3.1375	0.583799	1.40242	0.416281	0.677204	NA
scaffold_14340_20136	5	3	5	1	bmo-miR-3377-5p	3.1375	0.583799	1.40242	0.416281	0.677204	NA
scaffold_2884_11316	158858	76197	71498	30965	bmo-miR-8-5p	75000.5	0.571003	0.270456	2.11126	0.0347501	0.0720743
scaffold_1326_8116	34	12	15	9	cte-miR-993	15.6488	0.561093	0.922281	0.608376	0.542938	0.751761
superscaffold_690_33353	34	12	15	9	cte-miR-993	15.6488	0.561093	0.922281	0.608376	0.542938	0.751761
scaffold_3238_11928	1887	852	851	324	bmo-miR-1175-5p	851.374	0.535447	0.290328	1.84428	0.0651418	0.110544
scaffold_2057_9777	206	91	60	53	bmo-miR-252-5p	93.3078	0.522781	0.37609	1.39004	0.164516	0.230323
superscaffold_630_32959	206	91	60	53	bmo-miR-252-5p	93.3078	0.522781	0.37609	1.39004	0.164516	0.230323
scaffold_9424_17747	9496	4696	4066	1862	bmo-miR-306a-5p	4448.53	0.516365	0.270203	1.91102	0.0560018	0.0980031
scaffold_119_1835	2427	926	710	478	bmo-miR-316-5p	972.603	0.434486	0.29766	1.45967	0.14438	0.218275
scaffold_119_1837	2427	926	710	478	bmo-miR-316-5p	972.603	0.434486	0.29766	1.45967	0.14438	0.218275
superscaffold_985_35206	2427	926	710	478	bmo-miR-316-5p	972.603	0.434486	0.29766	1.45967	0.14438	0.218275
scaffold_5523_14602	1319	599	460	252	bmo-miR-305-5p	567.432	0.410949	0.284153	1.44622	0.148115	0.218275
scaffold_26512_24318	3403	2597	1869	654	bmo-miR-317-5p	1906.24	0.35008	0.325873	1.07428	0.282696	0.359795
scaffold_9898_18042	619	245	174	115	bmo-miR-927-5p	242.762	0.331797	0.316794	1.04736	0.294933	0.367028
scaffold_161_2235	73	45	35	19	hsa-miR-6514-5p	38.1025	0.289358	0.670112	0.431806	0.665883	0.817075
scaffold_161_2241	73	45	35	19	hsa-miR-6514-5p	38.1025	0.289358	0.670112	0.431806	0.665883	0.817075
scaffold_161_2243	73	45	35	19	hsa-miR-6514-5p	38.1025	0.289358	0.670112	0.431806	0.665883	0.817075
scaffold_346_3776	28	0	8	3	dps-miR-2530	7.02866	0.268861	1.43037	0.187966	0.850903	0.88363
scaffold_4430_13190	28	0	8	3	dps-miR-2530	7.02866	0.268861	1.43037	0.187966	0.850903	0.88363
scaffold_1651_8975	7	3	4	1	dme-miR-317-3p	3.07428	0.248729	1.40327	0.17725	0.859312	NA
superscaffold_1144_36200	4	6	3	2	hsa-miR-513a-5p	3.68151	0.213409	1.37225	0.155517	0.876414	NA
scaffold_9424_17749	35850	18244	13983	4830	bmo-miR-9c-5p	14952.3	0.188837	0.293002	0.644493	0.519256	0.605798
scaffold_988_6942	83	143	73	38	cre-miR1148,2	81.0633	0.169793	0.728096	0.233202	0.815605	0.88363
superscaffold_516_32154	48	27	18	12		22.8364	0.161311	0.805351	0.200298	0.841247	0.88363
scaffold_72_1268	42830	31944	15495	9152	bmo-miR-184-3p	21752.1	0.13527	0.307149	0.440405	0.659644	0.724315
scaffold_81_1317	42830	31944	15495	9152	bmo-miR-184-3p	21752.1	0.13527	0.307149	0.440405	0.659644	0.724315
scaffold_114_1782	3467	1257	666	578	bmo-let-7-5p	1187.95	0.0921043	0.327176	0.281513	0.778317	0.822372
scaffold_321_3620	3467	1257	666	578	bmo-let-7-5p	1187.95	0.0921043	0.327176	0.281513	0.778317	0.822372
scaffold_161_2233	14	5	7	1	hsa-miR-6514-5p	5.06957	0.0475935	1.30474	0.0364775	0.970902	NA
scaffold_10124_18243	8	2	3	0	bmo-miR-285	2.15753	0.00942006	0.817174	0.0115276	0.990802	NA
scaffold_2057_9781	21511	12212	6717	3108	bmo-miR-274-5p	8799.45	-0.0220793	0.275652	-0.0800986	0.936159	0.936159
superscaffold_630_32963	21511	12212	6717	3108	bmo-miR-274-5p	8799.45	-0.0220793	0.275652	-0.0800986	0.936159	0.936159
scaffold_22554_23264	5578	2911	1937	1032	cel-miR-44-3p	2348.15	-0.0464453	0.340229	-0.136512	0.891417	0.903546
scaffold_2801_11124	3917	1824	1141	453	bmo-miR-279c-3p	1418.94	-0.0712863	0.282905	-0.25198	0.801057	0.830725
superscaffold_989_35242	24	9	4	5		8.51283	-0.138861	1.14588	-0.121183	0.903546	0.903546
superscaffold_774_33886	2	1	1	0	gma-miR4372a	0.697162	-0.156142	1.44792	-0.107839	0.914123	NA
scaffold_1122_7476	389	189	111	40	bmo-miR-87	138.335	-0.169461	0.339149	-0.499665	0.617311	0.705499
scaffold_24614_23885	820	512	261	163	mmu-miR-3106-5p	362.45	-0.180052	0.418951	-0.429768	0.667364	0.817075
superscaffold_617_32800	2556	652	428	248	bmo-miR-279a	679.812	-0.232446	0.33548	-0.692878	0.488386	0.581907
scaffold_15901_20984	173816	75634	37026	20249	bmo-miR-31-5p	57411.5	-0.249403	0.268655	-0.928339	0.353232	0.430021
scaffold_1070_7289	2	73	25	8	cin-miR-4206-3p	26.8222	-0.274132	1.25065	-0.219191	0.826501	0.88363
scaffold_1089_7366	2	73	25	8	cin-miR-4206-3p	26.8222	-0.274132	1.25065	-0.219191	0.826501	0.88363
scaffold_10073_18221	2098	1067	547	194	bmo-miR-993a-5p	723.458	-0.351408	0.299767	-1.17227	0.241089	0.313976
superscaffold_924_34645	361	182	99	53	cca-miR6114-5p	135.098	-0.355359	0.463239	-0.767118	0.443012	0.674153
scaffold_3238_11925	19444	6693	3544	1751	bmo-miR-750-5p	5522.14	-0.39048	0.285972	-1.36545	0.172112	0.23508
scaffold_27917_24685	61	32	16	9		22.9059	-0.392165	0.801387	-0.489359	0.624588	0.817075
superscaffold_719_33476	1689	863	497	221	tca-miR-3805a-5p	627.73	-0.397433	0.358137	-1.10972	0.267118	0.515157
scaffold_9777_17971	23028	6732	3090	2317	bmo-miR-14-3p	6092.19	-0.40327	0.325886	-1.23746	0.215917	0.287889
scaffold_1891_9500	576	269	180	61	dme-miR-10-5p	203.266	-0.415875	0.453444	-0.917146	0.359066	0.668606
scaffold_14407_20155	3	32	7	4	bra-miR5721	11.1786	-0.500067	1.27996	-0.39069	0.696026	0.817075
scaffold_1440_8542	3	32	7	4	bra-miR5721	11.1786	-0.500067	1.27996	-0.39069	0.696026	0.817075
scaffold_27_678	40	29	10	4	bmo-miR-2796-5p	15.5731	-0.504392	0.586971	-0.859312	0.390169	NA
scaffold_723_5863	40	29	10	4	bmo-miR-2796-5p	15.5731	-0.504392	0.586971	-0.859312	0.390169	NA
scaffold_9536_17840	7297	2305	975	655	bmo-miR-71-3p	1909.85	-0.543959	0.310731	-1.75058	0.080018	0.131794
scaffold_9032_17440	1519	423	239	162	gga-miR-20b-3p	412.773	-0.599119	0.517534	-1.15764	0.24701	0.494021
superscaffold_823_34073	1519	423	239	162	gga-miR-20b-3p	412.773	-0.599119	0.517534	-1.15764	0.24701	0.494021
superscaffold_296_30204	54	37	13	8		21.7399	-0.626733	0.832415	-0.752909	0.451505	0.674153
scaffold_1836_9410	18	12	4	1	bmo-miR-307-5p	6.09088	-0.63091	0.740085	-0.852484	0.393946	NA
scaffold_5523_14600	1344	760	242	135	bmo-miR-275-3p	449.255	-0.656949	0.297027	-2.21175	0.0269839	0.0629624
superscaffold_787_33925	10	3	0	1	bmo-miR-210	2.2032	-0.68333	0.815996	-0.837418	0.402358	NA
scaffold_6364_15326	15	3	2	0	bmo-miR-33-5p	2.67124	-0.68421	0.815847	-0.83865	0.401666	NA
superscaffold_787_33927	4	5	0	1	hsa-miR-210-3p	2.04588	-0.734468	1.51818	-0.483783	0.62854	NA
scaffold_15278_20675	208	68	31	21	hvu-miR1130	57.3884	-0.757745	0.652656	-1.16102	0.245635	0.494021
scaffold_15646_20867	260	91	37	17	bmo-miR-263b-5p	66.3054	-0.768262	0.399023	-1.92536	0.0541848	0.0978822
superscaffold_925_34654	19	27	9	2	gga-miR-1664-3p	11.2434	-0.818304	1.1123	-0.735689	0.46192	0.674153
superscaffold_1110_36021	4096	1302	543	252	bmo-miR-970-5p	994.251	-0.828132	0.30382	-2.72573	0.00641596	0.0179647
scaffold_23062_23387	54	21	15	1	bdi-miR7748b-3p	14.858	-0.856433	1.08831	-0.786936	0.431319	0.674153
scaffold_22555_23266	3338	1385	745	233	mtr-miR2638a	987.621	-0.868155	0.422908	-2.05282	0.0400897	0.144323
scaffold_23912_23674	6	5	0	1	mmu-miR-7236-3p	2.26098	-0.879339	1.51248	-0.581389	0.560978	NA
scaffold_1651_8977	26	10	7	0	dme-miR-317-3p	6.78197	-0.880229	1.35092	-0.651577	0.514674	NA
scaffold_14407_20160	0	3	0	0	cin-miR-4083-3p	0.611253	-0.882103	1.33234	-0.662071	0.507925	NA
scaffold_602_5272	14615	5930	2014	875	bmo-miR-11-3p	3812.6	-0.970659	0.277109	-3.50281	0.000460381	0.00161133
superscaffold_1194_36649	34	8	4	2	dme-miR-981-5p	7.59377	-0.979617	1.19472	-0.819953	0.412243	0.674153
superscaffold_690_33347	27	13	6	1	cfa-miR-1840	7.81938	-0.99206	1.18831	-0.834849	0.403803	0.674153
superscaffold_468_31761	91412	27552	13408	6552	dme-miR-314-3p	23087.7	-0.99393	0.433787	-2.29128	0.021947	0.0968274
scaffold_4733_13679	336	172	49	34	sme-miR-2162-3p	105.114	-1.05279	0.527112	-1.99727	0.0457958	0.154561
scaffold_5812_14852	11	5	2	0	mdo-miR-7386g-3p	2.75841	-1.08397	1.48724	-0.728849	0.466094	NA
scaffold_5812_14853	11	5	2	0	mdo-miR-7386g-3p	2.75841	-1.08397	1.48724	-0.728849	0.466094	NA
scaffold_9688_17911	15407	4812	2092	1077	cel-miR-2-3p	3862.57	-1.08399	0.429837	-2.52187	0.0116734	0.0630362
scaffold_9688_17903	1333	522	162	70	bmo-miR-2a-3p	330.047	-1.11446	0.307966	-3.61877	0.000296005	0.00110509
scaffold_9688_17909	1333	522	162	70	bmo-miR-2a-3p	330.047	-1.11446	0.307966	-3.61877	0.000296005	0.00110509
scaffold_14531_20229	350	64	26	15	bmo-miR-92a	64.2626	-1.17525	0.463597	-2.53506	0.0112428	0.0299807
scaffold_1651_8981	5	10	2	0	dme-miR-317-3p	3.13188	-1.21107	1.48515	-0.815451	0.414814	NA
scaffold_27851_24664	106	46	17	6	mmu-miR-193a-3p	29.0856	-1.21417	0.769506	-1.57786	0.114598	0.309416
scaffold_8147_16731	1509	739	181	79	bmo-miR-133	402.105	-1.27846	0.298387	-4.28458	1.83085e-05	8.54397e-05
scaffold_2294_10108	9	4	1	0	cel-miR-253-5p	2.06125	-1.29819	1.51356	-0.85771	0.391053	NA
scaffold_2478_10415	9	4	1	0	cel-miR-253-5p	2.06125	-1.29819	1.51356	-0.85771	0.391053	NA
scaffold_1651_8986	18	13	1	2	ame-miR-3775	6.05681	-1.32895	1.28849	-1.0314	0.302352	NA
scaffold_22456_23244	39	0	2	0	gma-miR9723	4.75101	-1.38945	1.51981	-0.914226	0.360598	NA
scaffold_3708_12487	451	192	40	14	bmo-miR-308-3p	103.195	-1.67099	0.376141	-4.44246	8.89361e-06	4.52765e-05
superscaffold_359_30628	451	192	40	14	bmo-miR-308-3p	103.195	-1.67099	0.376141	-4.44246	8.89361e-06	4.52765e-05
scaffold_177_2431	235055	92967	19945	7955	bmo-miR-281-5p	52510.6	-1.68593	0.281948	-5.97957	2.23726e-09	1.80111e-08
scaffold_4814_13732	235055	92967	19945	7955	bmo-miR-281-5p	52510.6	-1.68593	0.281948	-5.97957	2.23726e-09	1.80111e-08
scaffold_27922_24693	31	0	0	0	bta-miR-425-5p	3.33399	-1.82996	1.49824	-1.2214	0.221934	NA
scaffold_14531_20231	6683	1426	253	224	bmo-miR-92b	1143.28	-1.83396	0.381542	-4.80671	1.53437e-06	9.54722e-06
scaffold_6337_15283	23	14	1	0	bmo-miR-124	5.26709	-1.90412	0.794298	-2.39723	0.0165196	NA
scaffold_2239_10036	3655722	1096937	200949	102255	bmo-miR-10-5p	695890	-1.95937	0.300724	-6.5155	7.24472e-11	1.01426e-09
scaffold_2723_11025	565129	165369	25972	13395	bmo-miR-263a-5p	103393	-2.1837	0.304206	-7.17834	7.05621e-13	1.97574e-11
scaffold_28275_24802	11	6	0	0	gga-miR-2129	2.40554	-2.30367	1.52074	-1.51483	0.129815	NA
scaffold_22669_23288	72	19	3	1	dps-miR-2542-5p	13.0466	-2.49245	1.1128	-2.23981	0.0251034	0.0968274
superscaffold_1_28353	15596	12463	764	571	bmo-miR-278-5p	4576.12	-2.50081	0.333691	-7.49439	6.66059e-14	3.72993e-12
scaffold_1116_7417	3364	1723	160	113	cin-miR-4206-3p	824.839	-2.62873	0.415072	-6.3332	2.40126e-10	2.59336e-09
scaffold_11568_18921	42	7	1	0	dme-miR-275-3p	6.22159	-2.72422	1.40029	-1.94547	0.0517187	NA
scaffold_1651_8979	87	45	3	2	dme-miR-317-3p	20.5543	-2.86521	0.955164	-2.99971	0.00270238	0.0182411
scaffold_13294_19762	11	13	0	0		3.83179	-2.90449	1.50373	-1.93153	0.0534181	NA
scaffold_30_715	71250	2869	1565	401	gga-miR-1555-3p	8922.3	-3.26713	0.890836	-3.66749	0.000244947	0.00188959
scaffold_602_5270	551	129	9	4	bmo-miR-998	82.7742	-3.32947	0.496551	-6.7052	2.01135e-11	3.75452e-10
scaffold_1590_8845	1225	1085	52	25		382.212	-3.48859	0.493471	-7.0695	1.55496e-12	2.0992e-11
scaffold_4754_13702	1225	1085	52	25		382.212	-3.48859	0.493471	-7.0695	1.55496e-12	2.0992e-11
scaffold_9054_17468	243	136	4	5	dme-miR-988-3p	57.9423	-3.58144	0.751637	-4.76485	1.88991e-06	1.70092e-05
scaffold_164_2259	1551	704	30	14	bmo-miR-375-5p	326.954	-4.11592	0.460082	-8.94605	3.68433e-19	9.94769e-18
scaffold_4732_13677	1551	704	30	14	bmo-miR-375-5p	326.954	-4.11592	0.460082	-8.94605	3.68433e-19	9.94769e-18

## Sheet:  SfR on plants
Sf_Rice_miRNA	miRBase_miRNA,x	R1	R2	RR1	RR2	baseMean	log2FoldChange	lfcSE	stat	pvalue	padj
SFRU_RICE_017367_27388	tca-miR-375-5p	11	2	20	20	18.1392	2.17484	0.476849	4.56086	5.09439e-06	8.66047e-05
SFRU_RICE_005996_11178	bmo-miR-190-5p	262	156	274	232	252.284	1.34506	0.267817	5.02232	5.10521e-07	5.23284e-06
SFRU_RICE_017701_27659	dme-miR-927-5p	50	29	43	38	44.8227	1.31341	0.363087	3.61735	0.000297632	0.00252987
SFRU_RICE_000330_566	bmo-miR-993a-5p	1129	706	945	921	981.612	1.14696	0.225801	5.07952	3.78395e-07	5.23284e-06
SFRU_RICE_016537_26342	cin-miR-4148-5p	23	10	15	16	17.4386	1.04421	0.464611	2.2475	0.0246079	0.0660527
SFRU_RICE_016683_26563	gga-miR-1755	7643	5022	4985	4486	5782.45	1.0164	0.175694	5.78507	7.24833e-09	3.69665e-07
SFRU_RICE_014271_23621	NA	64	17	30	31	35.732	0.997442	0.400972	2.48756	0.0128623	0.0409986
SFRU_RICE_008980_16059	ath-miR5645c	32	22	22	23	26.7328	0.95425	0.422011	2.2612	0.023747	0.0660527
SFRU_RICE_008509_15367	hsa-miR-6514-5p	120	54	59	61	74.0084	0.914078	0.311441	2.935	0.00333547	0.0170109
SFRU_RICE_008509_15369	hsa-miR-6514-5p	111	49	51	59	68.0563	0.908168	0.323352	2.80861	0.00497565	0.0227474
SFRU_RICE_011879_20239	hsa-miR-4762-5p	215	139	137	102	150.123	0.843275	0.256582	3.28657	0.00101417	0.00646534
SFRU_RICE_004297_8575	bmo-miR-13b-3p	538	230	333	245	327.756	0.781394	0.265026	2.94837	0.00319459	0.0187111
SFRU_RICE_000341_602	dme-miR-10-3p	14	10	11	8	11.3719	0.700809	0.496735	1.41083	0.158294	NA
SFRU_RICE_003436_6784	dme-miR-10-3p	14	10	11	8	11.3719	0.700809	0.496735	1.41083	0.158294	NA
SFRU_RICE_018217_28222	bmo-miR-927-5p	500	245	330	208	311.191	0.694372	0.27202	2.55266	0.0106905	0.0487013
SFRU_RICE_023424_32747	bmo-miR-3377-5p	3	4	7	2	4.71599	0.661554	0.501493	1.31917	0.187113	NA
SFRU_RICE_010370_18048	mmu-miR-3086-3p	215	147	124	88	140.622	0.6347	0.265786	2.38801	0.0169398	0.0508194
SFRU_RICE_025439_34181	kshv-miR-K12-11-5p	8	9	7	7	8.55175	0.609511	0.510224	1.19459	0.232246	NA
SFRU_RICE_026675_35111	NA	77	43	25	43	46.1145	0.601616	0.376547	1.59772	0.110106	0.244148
SFRU_RICE_003386_6675	bmo-miR-34-5p	307	140	91	207	180.267	0.589284	0.34252	1.72044	0.085353	NA
SFRU_RICE_022530_32140	aca-miR-5426-5p	6	6	4	6	6.11767	0.546386	0.511668	1.06785	0.285586	NA
SFRU_RICE_003386_6684	bmo-miR-317-5p	6282	4776	4596	2898	4558.55	0.535404	0.248094	2.15807	0.0309224	0.0958764
SFRU_RICE_022822_32358	cel-miR-253-5p	4	0	3	2	2.46244	0.521277	0.446124	1.16846	0.242622	NA
SFRU_RICE_016188_26033	bmo-miR-9a-5p	47676	25633	20692	23420	27792.2	0.478305	0.212362	2.25231	0.0243025	0.0905821
SFRU_RICE_023591_32820	gra-miR8675a	4	4	2	5	4.2739	0.474685	0.497545	0.954055	0.340056	NA
SFRU_RICE_007023_12707	bmo-miR-283-5p	3675	2260	2011	1638	2287.19	0.468267	0.215698	2.17094	0.0299358	0.0958764
SFRU_RICE_006130_11446	bmo-miR-282-5p	4041	2629	2055	2057	2591.45	0.466198	0.218331	2.13528	0.0327383	0.0958764
SFRU_RICE_011195_19264	dme-miR-317-3p	14	4	5	6	6.93425	0.465459	0.512632	0.907979	0.363889	NA
SFRU_RICE_011195_19239	hsa-miR-8074	7	4	3	5	4.9755	0.456281	0.506868	0.900196	0.368016	NA
SFRU_RICE_019133_29111	pab-miR3698	77	41	35	23	40.52	0.405687	0.373217	1.087	0.277037	0.470962
SFRU_RICE_026817_35160	tca-miR-3805a-5p	2433	1624	1064	884	1404.41	0.388164	0.185327	2.09448	0.0362174	0.0923545
SFRU_RICE_027167_35280	bta-miR-2385-5p	24	14	11	9	13.7426	0.383363	0.482609	0.794356	0.426988	0.555231
SFRU_RICE_018856_28931	bmo-miR-137	53	33	30	23	33.1855	0.352691	0.418083	0.84359	0.398898	NA
SFRU_RICE_010844_18717	bmo-miR-932	30	19	17	15	19.6292	0.351197	0.448307	0.783385	0.433401	NA
SFRU_RICE_004796_9459	cca-miR6114-5p	750	414	250	269	383.493	0.338111	0.208578	1.62103	0.105011	0.243436
SFRU_RICE_002721_5508	cel-miR-76-3p	83	29	22	26	35.0473	0.312481	0.396562	0.787974	0.430712	0.555231
SFRU_RICE_019133_29109	ppe-miR8126-3p	782	397	264	239	375.205	0.287268	0.198946	1.44395	0.148753	0.295738
SFRU_RICE_017397_27414	bmo-miR-1a-5p	809	333	245	330	385.444	0.278598	0.274185	1.0161	0.309583	0.57695
SFRU_RICE_016537_26345	cte-miR-993	95	42	30	28	43.0152	0.266735	0.366084	0.728617	0.466236	0.579952
SFRU_RICE_015055_24491	pma-miR-4621	2	1	3	0	1.56295	0.262111	0.394375	0.664623	0.506292	NA
SFRU_RICE_015055_24494	pma-miR-4621	2	1	3	0	1.56295	0.262111	0.394375	0.664623	0.506292	NA
SFRU_RICE_000676_1298	bmo-miR-929-5p	38	28	20	18	24.8216	0.24232	0.437778	0.553524	0.579905	NA
SFRU_RICE_016941_26965	ath-miR169a-5p	4	0	3	0	1.56662	0.222583	0.381251	0.583823	0.559339	NA
SFRU_RICE_022093_31763	dme-miR-10-5p	1129	571	310	372	526.366	0.216402	0.208846	1.03618	0.300118	0.486119
SFRU_RICE_022421_32086	bmo-miR-1175-5p	3437	1958	1275	1421	1848.86	0.212086	0.220683	0.961044	0.33653	0.599902
SFRU_RICE_000341_600	dps-miR-2542-5p	50	28	19	14	24.7727	0.202213	0.426958	0.473613	0.635776	0.736922
SFRU_RICE_003436_6782	dps-miR-2542-5p	50	28	19	14	24.7727	0.202213	0.426958	0.473613	0.635776	0.736922
SFRU_RICE_004770_9402	mmu-miR-3106-5p	1772	969	626	487	850.972	0.196932	0.177314	1.11064	0.266724	0.469066
SFRU_RICE_017722_27665	hsa-miR-210-3p	10	7	4	4	5.86402	0.180892	0.511664	0.353537	0.723686	NA
SFRU_RICE_024308_33351	bmo-miR-279b-3p	4293	2847	1400	2154	2478.5	0.180628	0.258557	0.698598	0.484803	0.795077
SFRU_RICE_023837_33016	vvi-miR2950-5p	3	0	1	1	1.14951	0.179287	0.359443	0.498791	0.617927	NA
SFRU_RICE_004232_8460	bmo-miR-33-5p	10	8	7	4	6.99761	0.156732	0.438688	0.357274	0.720887	NA
SFRU_RICE_002608_5265	dme-miR-275-3p	8983	5519	2561	3166	4522.67	0.155266	0.199096	0.779856	0.435476	0.555231
SFRU_RICE_012372_21089	bdi-miR7748b-3p	144	72	38	45	65.2816	0.142706	0.326454	0.437141	0.662009	0.750277
SFRU_RICE_015307_24825	cel-miR-44-3p	12659	6479	4227	3134	5738.05	0.133051	0.160811	0.827371	0.408027	0.555231
SFRU_RICE_015272_24768	NA	122	69	43	32	58.3494	0.132019	0.333781	0.395524	0.692456	0.767723
SFRU_RICE_011195_19237	ame-miR-3775	18	13	6	7	10.0959	0.129019	0.503281	0.256355	0.797677	NA
SFRU_RICE_009529_16989	bmo-miR-8-5p	248837	172365	95860	108079	143979	0.12872	0.224284	0.573916	0.566025	0.808115
SFRU_RICE_026271_34840	bmo-miR-92a	257	89	91	64	107.502	0.125232	0.33775	0.370784	0.710799	NA
SFRU_RICE_001451_3061	bmo-bantam-5p	324582	210267	105742	145967	179702	0.109745	0.239603	0.458028	0.646933	0.828882
SFRU_RICE_000192_321	bmo-miR-252-5p	416	137	127	113	168.948	0.105332	0.310227	0.339533	0.734208	NA
SFRU_RICE_003386_6682	osa-miR2091-3p	4	2	3	0	1.98984	0.102248	0.425412	0.24035	0.810059	NA
SFRU_RICE_016719_26589	bmo-miR-306a-5p	17463	11022	6191	7042	9465.18	0.09289	0.219473	0.42324	0.67212	0.830608
SFRU_RICE_017475_27443	bmo-miR-965-3p	29	12	9	10	13.1996	0.0889041	0.457196	0.194455	0.845819	NA
SFRU_RICE_006417_11810	NA	5	4	2	2	3.03781	0.0884817	0.477521	0.185294	0.852999	NA
SFRU_RICE_008032_14448	hsa-miR-1273e	2	2	0	2	1.5343	0.0853654	0.392856	0.217295	0.827979	NA
SFRU_RICE_000495_893	NA	29	15	12	5	13.0794	0.0809443	0.489456	0.165376	0.868648	0.904103
SFRU_RICE_008720_15601	ame-miR-3747b	43	24	14	11	19.9356	0.0606295	0.449918	0.134757	0.892804	0.91066
SFRU_RICE_001373_2838	bmo-miR-iab-4-5p	141	83	51	50	72.7811	0.0554469	0.353061	0.157046	0.875208	NA
SFRU_RICE_008329_14942	bmo-miR-305-5p	2428	1208	878	704	1142.84	0.0412714	0.221476	0.186347	0.852173	0.95919
SFRU_RICE_004814_9475	bmo-miR-263a-5p	117230	63300	54579	25912	57443	0.0400377	0.263363	0.152025	0.879167	0.95919
SFRU_RICE_024900_33858	bmo-miR-276-5p	55431	29283	17863	18773	26753.2	0.0302992	0.206298	0.146871	0.883234	0.95919
SFRU_RICE_000134_191	bmo-miR-1000	58	28	16	21	26.9822	0.0300921	0.433449	0.0694247	0.944652	NA
SFRU_RICE_021039_30946	sly-miR9473-5p	5	3	1	2	2.44751	0.029376	0.456841	0.0643024	0.948729	NA
SFRU_RICE_004097_8091	bmo-miR-279a	4111	1297	1229	961	1587.47	0.0285178	0.259226	0.110011	0.9124	0.95919
SFRU_RICE_011876_20232	bta-miR-2293	15	3	5	1	4.59075	0.0180753	0.500274	0.0361309	0.971178	NA
SFRU_RICE_000192_335	bmo-miR-274-5p	33373	18425	12936	9394	16311.9	0.00454852	0.212961	0.0213584	0.98296	0.98296
SFRU_RICE_012642_21585	bmo-miR-274-5p	33373	18425	12936	9394	16311.9	0.00454852	0.212961	0.0213584	0.98296	0.98296
SFRU_RICE_004297_8579	cel-miR-2-3p	26370	10834	7531	5041	10240.8	-0.00580772	0.181849	-0.0319371	0.974522	0.974522
SFRU_RICE_006020_11273	bmo-miR-2768-5p	54	33	21	16	27.4423	-0.0200654	0.431317	-0.0465212	0.962895	NA
SFRU_RICE_010187_17831	bmo-miR-2768-5p	54	33	21	16	27.4423	-0.0200654	0.431317	-0.0465212	0.962895	NA
SFRU_RICE_023686_32880	tca-miR-3825-3p	8	0	1	1	1.6877	-0.0279163	0.400104	-0.0697725	0.944375	NA
SFRU_RICE_024308_33353	bmo-miR-279c-3p	6100	3629	1795	2281	3058.62	-0.030925	0.231113	-0.133809	0.893554	0.95919
SFRU_RICE_013508_22793	bmo-miR-2796-5p	55	31	14	21	26.5936	-0.0393227	0.435492	-0.0902948	0.928053	NA
SFRU_RICE_006949_12574	dme-miR-10-5p	134	110	58	30	73.1014	-0.0592839	0.339683	-0.174527	0.861451	0.904103
SFRU_RICE_006704_12119	gma-miR4345	8	3	1	2	2.77043	-0.078928	0.468363	-0.168519	0.866175	NA
SFRU_RICE_013161_22455	bmo-miR-263b-5p	235	111	84	52	102.699	-0.0842902	0.334174	-0.252235	0.80086	NA
SFRU_RICE_001136_2349	ppt-miR1029	6	2	1	1	1.89564	-0.0895226	0.430849	-0.207782	0.835399	NA
SFRU_RICE_016719_26591	bmo-miR-9c-5p	74873	37606	21161	22810	33673.8	-0.0962059	0.208932	-0.460466	0.645182	0.828882
SFRU_RICE_004209_8391	mcmv-miR-m01-2-5p	13	7	3	3	5.36033	-0.0968892	0.509768	-0.190065	0.849258	NA
SFRU_RICE_027276_35346	bmo-miR-124	35	20	14	7	16.3077	-0.100205	0.455156	-0.220154	0.825751	NA
SFRU_RICE_011377_19660	bmo-miR-87	735	475	273	218	374.902	-0.102056	0.25483	-0.400489	0.688797	0.830608
SFRU_RICE_007414_13418	gga-miR-1664-3p	76	40	19	18	31.9022	-0.102934	0.400358	-0.257104	0.797098	0.864937
SFRU_RICE_022421_32083	bmo-miR-750-5p	23216	10183	7311	5516	9770.44	-0.104466	0.21846	-0.47819	0.632515	0.828882
SFRU_RICE_008113_14613	hsa-miR-3195	7	2	1	1	2.00328	-0.125869	0.436332	-0.28847	0.772987	NA
SFRU_RICE_002409_4993	bmo-miR-307-5p	51	24	16	11	21.3756	-0.136884	0.445496	-0.307262	0.758644	NA
SFRU_RICE_004297_8571	bmo-miR-2a-3p	2590	1209	865	573	1107.29	-0.138833	0.238525	-0.582048	0.560534	0.808115
SFRU_RICE_005672_10801	bmo-let-7-5p	8573	4464	1956	2950	3858.26	-0.140832	0.248948	-0.565706	0.571593	0.808115
SFRU_RICE_020175_30092	bmo-miR-308-3p	817	456	270	215	378.278	-0.157753	0.24956	-0.632126	0.527305	0.808115
SFRU_RICE_006949_12572	nve-miR-9468	5	4	1	1	2.21121	-0.178464	0.446472	-0.399721	0.689362	NA
SFRU_RICE_011195_19244	dme-miR-317-3p	31	12	10	2	10.5588	-0.179837	0.50571	-0.355612	0.722131	NA
SFRU_RICE_011195_19256	dme-miR-317-3p	31	12	10	2	10.5588	-0.179837	0.50571	-0.355612	0.722131	NA
SFRU_RICE_011195_19258	dme-miR-317-3p	31	12	10	2	10.5588	-0.179837	0.50571	-0.355612	0.722131	NA
SFRU_RICE_011195_19262	dme-miR-317-3p	31	12	10	2	10.5588	-0.179837	0.50571	-0.355612	0.722131	NA
SFRU_RICE_007145_12982	gga-miR-20b-3p	3939	1954	843	928	1572.36	-0.183439	0.182395	-1.00573	0.314548	0.486119
SFRU_RICE_010217_17867	gga-miR-20b-3p	3940	1955	843	928	1572.68	-0.18397	0.18239	-1.00866	0.313136	0.486119
SFRU_RICE_004996_9610	cin-miR-4206-3p	312	215	110	59	147.161	-0.185814	0.279415	-0.665009	0.506045	0.614483
SFRU_RICE_002457_5086	bmo-miR-10-5p	838231	507713	317831	194585	401302	-0.186807	0.232938	-0.80196	0.422576	0.721901
SFRU_RICE_010509_18216	bmo-miR-285	7	2	1	0	1.64019	-0.191326	0.29367	-0.651501	0.514723	NA
SFRU_RICE_003715_7321	mmu-miR-193a-3p	221	103	51	42	83.7087	-0.235844	0.299356	-0.787838	0.430791	0.555231
SFRU_RICE_008329_14943	bmo-miR-275-5p	2	2	0	0	0.638488	-0.237906	0.290664	-0.81849	0.413077	NA
SFRU_RICE_000192_327	cel-miR-251	23	15	6	4	9.71354	-0.265493	0.50541	-0.525302	0.599373	NA
SFRU_RICE_012642_21577	cel-miR-251	23	15	6	4	9.71354	-0.265493	0.50541	-0.525302	0.599373	NA
SFRU_RICE_005102_9741	NA	4	9	3	0	3.47108	-0.277694	0.472719	-0.587441	0.556908	NA
SFRU_RICE_002135_4433	NA	6	3	0	1	1.72855	-0.286546	0.412801	-0.69415	0.487588	NA
SFRU_RICE_023075_32546	NA	6	3	0	1	1.72855	-0.286546	0.412801	-0.69415	0.487588	NA
SFRU_RICE_008377_15056	NA	837	304	171	135	279.645	-0.290738	0.232825	-1.24874	0.211761	0.385707
SFRU_RICE_011403_19720	mmu-miR-3086-3p	29	14	2	8	10.4246	-0.298362	0.50679	-0.588729	0.556043	NA
SFRU_RICE_014984_24449	bmo-miR-31-5p	272644	158020	66629	79410	122282	-0.314416	0.218299	-1.4403	0.149783	0.323217
SFRU_RICE_004297_8569	bmo-miR-71-3p	13234	4574	2917	2678	4674.58	-0.320274	0.239783	-1.33569	0.181652	0.372386
SFRU_RICE_008329_14940	bmo-miR-275-3p	2990	1385	582	830	1195.02	-0.323032	0.252359	-1.28005	0.200528	0.391506
SFRU_RICE_020675_30587	bra-miR5721	3	8	2	0	2.77314	-0.324325	0.452956	-0.716018	0.47398	NA
SFRU_RICE_027304_35384	bra-miR5721	3	8	2	0	2.77314	-0.324325	0.452956	-0.716018	0.47398	NA
SFRU_RICE_011195_19250	dme-miR-317-3p	116	43	22	18	37.9786	-0.33773	0.387523	-0.87151	0.383476	0.555231
SFRU_RICE_011195_19254	dme-miR-317-3p	116	43	22	18	37.9786	-0.33773	0.387523	-0.87151	0.383476	0.555231
SFRU_RICE_018419_28462	eca-miR-8963	4	5	1	0	1.86727	-0.347963	0.419539	-0.829394	0.406882	NA
SFRU_RICE_000192_326	rno-miR-434-5p	5	2	0	0	0.961401	-0.350024	0.339653	-1.03053	0.302759	NA
SFRU_RICE_008477_15275	bmo-miR-184-3p	103660	59113	24515	28902	45489.3	-0.356135	0.216956	-1.64151	0.100692	0.242844
SFRU_RICE_004297_8577	bmo-miR-2a-3p	1261	676	381	251	533.813	-0.361078	0.250048	-1.44404	0.148729	0.323217
SFRU_RICE_017845_27794	gga-miR-1780	3	6	1	0	1.97124	-0.36673	0.422011	-0.869007	0.384843	NA
SFRU_RICE_017107_27194	bmo-miR-316-5p	6011	3227	1518	1437	2534.14	-0.387679	0.208692	-1.85766	0.0632179	0.172796
SFRU_RICE_006205_11599	bmo-miR-14-3p	38403	14320	7606	8201	13665	-0.393082	0.233091	-1.68639	0.0917208	0.235035
SFRU_RICE_017722_27663	bmo-miR-210	19	3	0	1	3.34229	-0.458952	0.362653	-1.26554	0.205678	NA
SFRU_RICE_000303_535	mmu-miR-7236-5p	6311	3157	1370	1000	2314.06	-0.465432	0.167119	-2.78503	0.00535234	0.0227474
SFRU_RICE_005297_10101	osa-miR5156	9	7	1	1	3.27658	-0.465537	0.480247	-0.969371	0.33236	NA
SFRU_RICE_005297_10103	osa-miR5156	9	7	1	1	3.27658	-0.465537	0.480247	-0.969371	0.33236	NA
SFRU_RICE_017009_27122	osa-miR5156	9	7	1	1	3.27658	-0.465537	0.480247	-0.969371	0.33236	NA
SFRU_RICE_001588_3411	bmo-miR-993a-5p	4407	2528	1084	1000	1863.43	-0.486153	0.212356	-2.28933	0.0220605	0.0904479
SFRU_RICE_009198_16424	dme-miR-314-3p	306312	129741	51293	49064	101825	-0.530543	0.167555	-3.16639	0.00154345	0.00874623
SFRU_RICE_012642_21579	cel-miR-251	55	35	13	5	20.4888	-0.623432	0.459004	-1.35823	0.174391	0.329405
SFRU_RICE_016537_26339	cfa-miR-1840	55	40	11	8	22.1332	-0.645036	0.448933	-1.43682	0.150769	0.295738
SFRU_RICE_003715_7323	hsa-miR-365a-3p	176	53	30	13	47.3429	-0.670959	0.387451	-1.73173	0.0833224	0.202354
SFRU_RICE_012642_21575	dme-miR-252-5p	22	22	4	3	9.88185	-0.698764	0.508285	-1.37475	0.169209	NA
SFRU_RICE_000263_468	bmo-miR-278-5p	14399	7189	3228	2214	5330.72	-0.702406	0.22159	-3.16985	0.00152518	0.010422
SFRU_RICE_000192_329	cel-miR-251	53	35	11	5	19.5162	-0.71453	0.462929	-1.5435	0.12271	0.260759
SFRU_RICE_007992_14344	bmo-miR-11-3p	20040	6889	3901	2389	6244.72	-0.717551	0.258513	-2.77569	0.00550851	0.0282311
SFRU_RICE_017360_27371	dme-miR-10-5p	3296	2130	603	548	1279.3	-0.738893	0.185041	-3.99313	6.52073e-05	0.000665114
SFRU_RICE_002715_5501	NA	13	12	1	1	4.76516	-0.781757	0.500893	-1.56073	0.118588	NA
SFRU_RICE_015601_25246	bmo-miR-375-5p	553	334	95	79	201.56	-0.813254	0.239645	-3.39358	0.000689857	0.0050261
SFRU_RICE_017360_27369	ssa-miR-148b-5p	19	10	1	1	4.98778	-0.843298	0.503828	-1.67378	0.0941738	NA
SFRU_RICE_000192_333	cel-miR-251	9	16	1	0	4.73313	-0.965729	0.492686	-1.96013	0.0499804	NA
SFRU_RICE_012642_21583	cel-miR-251	9	16	1	0	4.73313	-0.965729	0.492686	-1.96013	0.0499804	NA
SFRU_RICE_017397_27412	bmo-miR-133	3601	1846	629	488	1256.02	-0.982498	0.221963	-4.42641	9.58127e-06	7.85664e-05
SFRU_RICE_002650_5349	mtr-miR5258	32	14	3	0	7.54297	-1.07001	0.51237	-2.08836	0.0367652	NA
SFRU_RICE_018049_28040	bmo-miR-970-5p	10672	4520	1209	1405	3263.41	-1.16279	0.229926	-5.05726	4.25328e-07	5.23284e-06
SFRU_RICE_007482_13537	dme-miR-988-3p	344	193	50	27	108.895	-1.1928	0.295768	-4.03287	5.50995e-05	0.000665114
SFRU_RICE_011195_19242	dme-miR-317-3p	50	26	5	1	13.225	-1.27382	0.499362	-2.5509	0.0107446	0.0365315
SFRU_RICE_011195_19246	dme-miR-317-3p	50	26	5	1	13.225	-1.27382	0.499362	-2.5509	0.0107446	0.0365315
SFRU_RICE_006079_11372	NA	452	206	48	36	126.545	-1.31277	0.276901	-4.74095	2.12714e-06	5.42421e-05
SFRU_RICE_006227_11612	bmo-miR-281-5p	477753	246009	48832	62520	153886	-1.35249	0.225427	-5.99965	1.9774e-09	8.10734e-08
SFRU_RICE_001701_3590	mmu-miR-155-3p	49	26	4	1	12.7387	-1.37389	0.501673	-2.73861	0.0061699	0.024205
