# Supplementary material for: Characterization and expression profiling of microRNAs in response to plant feeding in two host-plant strains of the lepidopteran pest Spodoptera frugiperda
Source: BMC Genomics. 2018 Nov 6;19:804. doi: 10.1186/s12864-018-5119-6 (PMC6219076; doi:10.1186/s12864-018-5119-6)
Supplement: Supplementary file 8 — Excel file S3. Relative expression resulting from DESEQ2 analysis according to the genetic background on the same host-plant. In red novel miR, in black known miRs. (XLSX 39 kb) [file 12864_2018_5119_MOESM8_ESM.xlsx]

## Sheet: On corn
	SfC_ID	mirbase	SfR_ID	M1	M2	R1	R2	baseMean	log2FoldChange	lfcSE	stat	pvalue	padj
3	scaffold_11568_18921	dme-miR-275-3p	SFRU_RICE_002608_5265	42	7	8983	5519	2405.86	7.19952	0.505681	14.2373	5.38e-46	2.31e-44
10	scaffold_161_2233	hsa-miR-6514-5p	SFRU_RICE_008509_15367	14	5	120	54	33.6382	2.07513	0.578622	3.58633	0.000335368	0.00288417
16	scaffold_23013_23354	bmo-miR-34-5p	SFRU_RICE_003386_6675	47	21	307	140	97.18	1.72029	0.378457	4.54554	5.48e-06	7.96e-05
2	scaffold_1070_7289	cin-miR-4206-3p	SFRU_RICE_004996_9610	2	73	312	215	124.64	1.20146	1.26166	0.952291	0.340949	0.653775
5	scaffold_12741_19445	bta-miR-2385-5p	SFRU_RICE_027167_35280	6	2	24	14	8.80453	1.16888	0.907658	1.2878	0.197816	0.468481
38	superscaffold_690_33350	cin-miR-4148-5p	SFRU_RICE_016537_26342	0	5	23	10	7.62706	1.0677	1.45877	0.731918	0.464218	0.767746
12	scaffold_1651_8977	dme-miR-317-3p	SFRU_RICE_011195_19254	26	10	116	43	36.2855	1.01253	0.555036	1.82425	0.0681138	0.232071
35	superscaffold_468_31761	dme-miR-314-3p	SFRU_RICE_009198_16424	91412	27552	306312	129741	106168	0.839016	0.403904	2.07727	0.0377768	0.186287
43	superscaffold_1110_36021	bmo-miR-970-5p	SFRU_RICE_018049_28040	4096	1302	10672	4520	4152.3	0.642284	0.293226	2.19041	0.0284948	0.133925
22	scaffold_321_3620	bmo-let-7-5p	SFRU_RICE_005672_10801	3467	1257	8573	4464	3691.08	0.631386	0.271374	2.32662	0.0199854	0.117414
30	scaffold_9032_17440	gga-miR-20b-3p	SFRU_RICE_010217_17867	1519	423	3940	1955	1556.42	0.612081	0.418236	1.46348	0.143336	0.362556
29	scaffold_5123_14020	dme-miR-927-5p	SFRU_RICE_017701_27659	15	10	50	29	21.8297	0.543323	0.584736	0.929176	0.352798	0.653775
39	superscaffold_690_33353	cte-miR-993	SFRU_RICE_016537_26345	34	12	95	42	36.5335	0.49595	0.522571	0.949057	0.342591	0.653775
22	scaffold_23062_23387	bdi-miR7748b-3p	SFRU_RICE_012372_21089	54	21	144	72	59.3152	0.459902	0.421754	1.09045	0.275514	0.592356
44	superscaffold_135_29118	bmo-bantam-5p	SFRU_RICE_001451_3061	151739	67790	324582	210267	164942	0.455356	0.263745	1.7265	0.0842577	0.304624
11	scaffold_18458_21975	bmo-miR-282-5p	SFRU_RICE_006130_11446	1150	1236	4041	2629	2077.79	0.417294	0.352072	1.18525	0.235917	0.616006
34	scaffold_8147_16731	bmo-miR-133	SFRU_RICE_017397_27412	1509	739	3601	1846	1660.26	0.37333	0.261977	1.42505	0.154144	0.482984
38	scaffold_9429_17752	bmo-miR-1a-5p	SFRU_RICE_017397_27414	308	151	809	333	337.737	0.363649	0.299944	1.21239	0.225364	0.616006
10	scaffold_1836_9410	bmo-miR-307-5p	SFRU_RICE_002409_4993	18	12	51	24	22.9468	0.318844	0.547345	0.582528	0.560211	0.944482
9	scaffold_177_2431	bmo-miR-281-5p	SFRU_RICE_006227_11612	235055	92967	477753	246009	226193	0.295441	0.260671	1.13339	0.257052	0.631775
36	superscaffold_516_32154		SFRU_RICE_015272_24768	48	27	122	69	57.1889	0.254681	0.386727	0.658555	0.510181	0.812511
1	scaffold_10073_18221	bmo-miR-993a-5p	SFRU_RICE_001588_3411	2098	1067	4407	2528	2239.04	0.246701	0.262264	0.94066	0.346879	0.776349
3	scaffold_10157_18255	bmo-miR-iab-4-5p	SFRU_RICE_001373_2838	77	30	141	83	72.4282	0.231608	0.389878	0.594052	0.552477	0.944482
5	scaffold_1122_7476	bmo-miR-87	SFRU_RICE_011377_19660	389	189	735	475	401.484	0.217834	0.291642	0.746923	0.45511	0.930007
37	superscaffold_690_33347	cfa-miR-1840	SFRU_RICE_016537_26339	27	13	55	40	29.6526	0.217586	0.52954	0.410896	0.681149	0.956056
17	scaffold_20021_22473	gga-miR-1755	SFRU_RICE_016683_26563	3673	1701	7643	5022	3925.36	0.214176	0.244017	0.877708	0.380102	0.653775
14	scaffold_1651_8981	dme-miR-317-3p	SFRU_RICE_011195_19244	5	10	31	12	12.878	0.161476	0.916593	0.17617	0.860161	0.97334
36	scaffold_9424_17747	bmo-miR-306a-5p	SFRU_RICE_016719_26589	9496	4696	17463	11022	9634.26	0.151387	0.262678	0.576323	0.564397	0.944482
37	scaffold_9424_17749	bmo-miR-9c-5p	SFRU_RICE_016719_26591	35850	18244	74873	37606	36804	0.143747	0.255728	0.562108	0.574042	0.944482
25	scaffold_3708_12487	bmo-miR-308-3p	SFRU_RICE_020175_30092	451	192	817	456	423.57	0.139044	0.285157	0.487606	0.625829	0.944482
32	scaffold_72_1268	bmo-miR-184-3p	SFRU_RICE_008477_15275	42830	31944	103660	59113	54450.7	0.135775	0.292974	0.463437	0.643051	0.944482
26	scaffold_396_3985	bmo-miR-929-5p	SFRU_RICE_000676_1298	21	12	38	28	22.9367	0.131656	0.547906	0.240289	0.810106	0.96152
24	scaffold_3238_11928	bmo-miR-1175-5p	SFRU_RICE_022421_32086	1887	852	3437	1958	1811.44	0.124699	0.26253	0.47499	0.634794	0.944482
28	scaffold_4733_13679	sme-miR-2162-3p	SFRU_RICE_019133_29109	336	172	782	397	363.304	0.117454	0.236068	0.497544	0.618805	0.950308
27	scaffold_5523_14600	bmo-miR-275-3p	SFRU_RICE_008329_14940	1344	760	2990	1385	1435.49	0.100488	0.272304	0.369027	0.712107	0.96152
4	scaffold_1097_7389	bmo-miR-932	SFRU_RICE_010844_18717	19	7	30	19	16.6668	0.0933223	0.599397	0.155694	0.876275	0.96152
19	scaffold_22554_23264	cel-miR-44-3p	SFRU_RICE_015307_24825	5578	2911	12659	6479	5992.3	0.0742164	0.189081	0.39251	0.694681	0.956056
43	superscaffold_925_34654	gga-miR-1664-3p	SFRU_RICE_007414_13418	19	27	76	40	37.0081	0.0679878	0.64081	0.106097	0.915506	0.987518
28	scaffold_5523_14602	bmo-miR-305-5p	SFRU_RICE_008329_14942	1319	599	2428	1208	1230.94	0.0401176	0.265041	0.151364	0.879689	0.96152
42	superscaffold_924_34645	cca-miR6114-5p	SFRU_RICE_004796_9459	361	182	750	414	374.743	0.0218202	0.228909	0.0953225	0.924059	0.987518
21	scaffold_2884_11316	bmo-miR-8-5p	SFRU_RICE_009529_16989	158858	76197	248837	172365	151256	0.0203795	0.269584	0.0755959	0.939741	0.968486
39	scaffold_9536_17840	bmo-miR-71-3p	SFRU_RICE_004297_8569	7297	2305	13234	4574	5752.86	0.0203265	0.310948	0.0653693	0.94788	0.968486
21	scaffold_22669_23290	dme-miR-10-3p	SFRU_RICE_000341_602	6	5	14	10	8.10035	0.0194076	0.896252	0.0216542	0.982724	0.987518
25	scaffold_27851_24664	mmu-miR-193a-3p	SFRU_RICE_003715_7321	106	46	221	103	102.255	0.00551612	0.352598	0.0156442	0.987518	0.987518
41	scaffold_9777_17971	bmo-miR-14-3p	SFRU_RICE_006205_11599	23028	6732	38403	14320	17412.7	-0.0112181	0.311172	-0.0360512	0.971242	0.971242
17	scaffold_26512_24318	bmo-miR-317-5p	SFRU_RICE_003386_6684	3403	2597	6282	4776	4117.25	-0.0384794	0.315026	-0.122147	0.902783	0.964336
8	scaffold_15901_20984	bmo-miR-31-5p	SFRU_RICE_014984_24449	173816	75634	272644	158020	154025	-0.047296	0.2573	-0.183816	0.854158	0.96152
12	scaffold_2057_9777	bmo-miR-252-5p	SFRU_RICE_000192_321	206	91	416	137	182.865	-0.0568759	0.342902	-0.165867	0.868262	0.96152
4	scaffold_11895_19088	cin-miR-4153-3p	SFRU_RICE_011403_19720	22	2	29	14	13.72	-0.0581829	0.981333	-0.0592896	0.952721	0.987518
1	scaffold_10_201	hsa-miR-4762-5p	SFRU_RICE_011879_20239	97	74	215	139	121.01	-0.0708999	0.358859	-0.19757	0.843381	0.97334
16	scaffold_1891_9500	dme-miR-10-5p	SFRU_RICE_022093_31763	576	269	1129	571	558.491	-0.0713469	0.240286	-0.296924	0.766524	0.956056
23	scaffold_24614_23885	mmu-miR-3106-5p	SFRU_RICE_004770_9402	820	512	1772	969	914.624	-0.0794695	0.215774	-0.3683	0.71265	0.956056
46	superscaffold_617_32800	bmo-miR-279a	SFRU_RICE_004097_8091	2556	652	4111	1297	1791.95	-0.0840651	0.346013	-0.242954	0.808041	0.96152
19	scaffold_2801_11124	bmo-miR-279c-3p	SFRU_RICE_024308_33353	3917	1824	6100	3629	3541.64	-0.0848094	0.260623	-0.32541	0.744871	0.96152
35	scaffold_8843_17362	bmo-miR-1000	SFRU_RICE_000134_191	32	17	58	28	30.6413	-0.0945857	0.494595	-0.191238	0.848339	0.96152
30	scaffold_6048_15060	bmo-miR-283-5p	SFRU_RICE_007023_12707	2063	1309	3675	2260	2186.99	-0.1022	0.280899	-0.363833	0.715982	0.96152
47	superscaffold_787_33925	bmo-miR-210	SFRU_RICE_017722_27663	10	3	19	3	7.0982	-0.155064	0.761845	-0.203538	0.838715	0.96152
32	scaffold_9688_17911	cel-miR-2-3p	SFRU_RICE_004297_8579	15407	4812	26370	10834	12276.6	-0.160832	0.39739	-0.40472	0.685683	0.956056
41	superscaffold_787_33927	hsa-miR-210-3p	SFRU_RICE_017722_27665	4	5	10	7	6.3761	-0.2384	1.02172	-0.233333	0.815503	0.97334
13	scaffold_2057_9781	bmo-miR-274-5p	SFRU_RICE_000192_335	21511	12212	33373	18425	20145.3	-0.289959	0.262232	-1.10574	0.268841	0.631775
11	scaffold_1651_8975	dme-miR-317-3p	SFRU_RICE_011195_19264	7	3	14	4	6.01992	-0.292866	1.03969	-0.281685	0.778185	0.956056
31	scaffold_6337_15283	bmo-miR-124	SFRU_RICE_027276_35346	23	14	35	20	21.993	-0.298404	0.549246	-0.543298	0.586925	0.944482
14	scaffold_2155_9868	bmo-miR-137	SFRU_RICE_018856_28931	44	18	53	33	34.5457	-0.318945	0.477712	-0.66765	0.504357	0.944482
33	superscaffold_1144_36200	hsa-miR-513a-5p	SFRU_RICE_025439_34181	4	6	8	9	7.07007	-0.339063	1.0604	-0.31975	0.749158	0.956056
40	superscaffold_719_33476	tca-miR-3805a-5p	SFRU_RICE_026817_35160	1689	863	2433	1624	1551.94	-0.369971	0.233803	-1.58241	0.113557	0.305185
23	scaffold_3238_11925	bmo-miR-750-5p	SFRU_RICE_022421_32083	19444	6693	23216	10183	13507.3	-0.472712	0.280473	-1.68541	0.0919093	0.308553
29	scaffold_602_5272	bmo-miR-11-3p	SFRU_RICE_007992_14344	14615	5930	20040	6889	10749.4	-0.524171	0.291945	-1.79544	0.0725833	0.284285
45	superscaffold_22_28389	bmo-miR-993a-5p	SFRU_RICE_000330_566	1109	465	1129	706	817.412	-0.574075	0.277261	-2.07053	0.0384031	0.164086
33	scaffold_723_5863	bmo-miR-2796-5p	SFRU_RICE_013508_22793	40	29	55	31	38.8336	-0.581731	0.469224	-1.23977	0.215059	0.616006
31	scaffold_9054_17468	dme-miR-988-3p	SFRU_RICE_007482_13537	243	136	344	193	219.039	-0.589418	0.249755	-2.35998	0.0182758	0.130976
2	scaffold_10124_18243	bmo-miR-285	SFRU_RICE_010509_18216	8	2	7	2	4.29581	-0.63555	0.816373	-0.778504	0.436272	0.930007
26	scaffold_27917_24685		SFRU_RICE_026675_35111	61	32	77	43	51.5157	-0.712104	0.398731	-1.78593	0.0741113	0.232071
40	scaffold_9688_17909	bmo-miR-2a-3p	SFRU_RICE_004297_8577	1333	522	1261	676	908.132	-0.745793	0.274288	-2.71901	0.00654777	0.061549
20	scaffold_2801_11126	bmo-miR-279b-3p	SFRU_RICE_024308_33351	6284	1459	4293	2847	3479.92	-0.746053	0.335678	-2.22253	0.0262477	0.133925
7	scaffold_15646_20867	bmo-miR-263b-5p	SFRU_RICE_013161_22455	260	91	235	111	165.073	-0.82035	0.332924	-2.46407	0.0137368	0.107605
34	superscaffold_1194_36649	dme-miR-981-5p	SFRU_RICE_000495_893	34	8	29	15	20.0992	-0.894561	0.708929	-1.26185	0.207003	0.468481
6	scaffold_14531_20229	bmo-miR-92a	SFRU_RICE_026271_34840	350	64	257	89	170.138	-0.959218	0.411424	-2.33146	0.0197291	0.117414
15	scaffold_1651_8986	ame-miR-3775	SFRU_RICE_011195_19237	18	13	18	13	16.419	-1.0736	0.669019	-1.60474	0.10855	0.305185
6	scaffold_1284_8044	bmo-miR-3377-5p	SFRU_RICE_023424_32747	5	3	3	4	4.09849	-1.09718	1.21372	-0.903981	0.366005	0.653775
20	scaffold_22669_23288	dps-miR-2542-5p	SFRU_RICE_003436_6782	72	19	50	28	41.2741	-1.17953	0.571396	-2.06429	0.0389903	0.186287
18	scaffold_22400_23235	ath-miR5645c	SFRU_RICE_008980_16059	47	17	32	22	29.9621	-1.22382	0.55434	-2.20771	0.0272648	0.167484
42	superscaffold_1_28353	bmo-miR-278-5p	SFRU_RICE_000263_468	15596	12463	14399	7189	13554.1	-1.36143	0.302493	-4.50069	6.77e-06	7.96e-05
7	scaffold_13294_19762		SFRU_RICE_005102_9741	11	13	4	9	11.8675	-1.81409	1.02083	-1.77706	0.0755581	0.232071
13	scaffold_1651_8979	dme-miR-317-3p	SFRU_RICE_011195_19242	87	45	50	26	57.562	-1.8756	0.399474	-4.69517	2.66e-06	2.86e-05
9	scaffold_1590_8845		SFRU_RICE_008377_15056	1225	1085	837	304	1034.02	-2.27798	0.406441	-5.6047	2.09e-08	2.99e-07
27	scaffold_4732_13677	bmo-miR-375-5p	SFRU_RICE_015601_25246	1551	704	553	334	905.917	-2.37813	0.244694	-9.71879	2.51e-22	5.39e-21
15	scaffold_2239_10036	bmo-miR-10-5p	SFRU_RICE_002457_5086	3655722	1096937	838231	507713	1.63996e+06	-2.47584	0.294143	-8.41712	3.86e-17	9.07e-16
8	scaffold_1440_8542	bra-miR5721	SFRU_RICE_020675_30587	3	32	3	8	18.6708	-2.6696	1.36705	-1.95281	0.0508419	0.205319
18	scaffold_2723_11025	bmo-miR-263a-5p	SFRU_RICE_004814_9475	565129	165369	117230	63300	245983	-2.6855	0.294747	-9.11119	8.15e-20	3.83e-18
24	scaffold_2478_10415	cel-miR-253-5p	SFRU_RICE_022822_32358	9	4	4	0	4.87246	-2.69215	1.38855	-1.93882	0.0525234	0.205319

## Sheet: On rice
	SfR_ID	mirbase	SfC_ID	MR1	MR2	RR1	RR2	baseMean	log2FoldChange	lfcSE	stat	pvalue	padj
3	SFRU_RICE_002608_5265	dme-miR-275-3p	scaffold_11568_18921	1	0	2561	3166	772.726	5.7411	0.263159	21.8161	1.63085e-105	7.01267e-104
41	SFRU_RICE_020175_30092	bmo-miR-308-3p	scaffold_3708_12487	40	14	270	215	91.525	1.43301	0.357005	4.01397	5.97066e-05	0.00140311
14	SFRU_RICE_008509_15367	hsa-miR-6514-5p	scaffold_161_2233	7	1	59	61	18.9447	1.01559	0.313825	3.23615	0.00121152	0.0104191
35	SFRU_RICE_019133_29109	sme-miR-2162-3p	scaffold_4733_13679	49	34	264	239	104.541	0.706182	0.24401	2.89407	0.00380285	0.0272537
36	SFRU_RICE_017397_27412	bmo-miR-133	scaffold_8147_16731	181	79	629	488	262.881	0.678875	0.286168	2.3723	0.017678	0.207716
21	SFRU_RICE_006227_11612	bmo-miR-281-5p	scaffold_177_2431	19945	7955	48832	62520	26869.5	0.649956	0.235765	2.75679	0.00583714	0.0914486
16	SFRU_RICE_009198_16424	dme-miR-314-3p	superscaffold_468_31761	13408	6552	51293	49064	21901.2	0.622558	0.132318	4.70503	2.53826e-06	3.63818e-05
12	SFRU_RICE_007482_13537	dme-miR-988-3p	scaffold_9054_17468	4	5	50	27	14.5309	0.51817	0.31079	1.66727	0.0954612	0.293202
4	SFRU_RICE_000263_468	bmo-miR-278-5p	superscaffold_1_28353	764	571	3228	2214	1358.19	0.496509	0.274371	1.80963	0.0703532	0.510273
24	SFRU_RICE_008329_14940	bmo-miR-275-3p	scaffold_5523_14600	242	135	582	830	358.307	0.463948	0.287827	1.6119	0.106983	0.628527
9	SFRU_RICE_004996_9610	cin-miR-4206-3p	scaffold_1070_7289	25	8	110	59	35.154	0.435977	0.303431	1.43682	0.150769	0.432204
18	SFRU_RICE_005672_10801	bmo-let-7-5p	scaffold_321_3620	666	578	1956	2950	1262.44	0.418688	0.295728	1.41579	0.156838	0.674916
25	SFRU_RICE_012372_21089	bdi-miR7748b-3p	scaffold_23062_23387	15	1	38	45	16.6148	0.383223	0.312221	1.22741	0.219669	0.551228
47	SFRU_RICE_027276_35346	bmo-miR-124	scaffold_6337_15283	1	0	14	7	3.38593	0.375909	0.304327	1.23521	0.216751	0.674916
17	SFRU_RICE_010217_17867	gga-miR-20b-3p	scaffold_9032_17440	239	162	843	928	418.606	0.365775	0.193177	1.89347	0.0582952	0.227881
39	SFRU_RICE_018049_28040	bmo-miR-970-5p	superscaffold_1110_36021	543	252	1209	1405	689.632	0.351788	0.250321	1.40535	0.159918	0.674916
46	SFRU_RICE_026271_34840	bmo-miR-92a	scaffold_14531_20229	26	15	91	64	39.0981	0.34641	0.403486	0.858544	0.390592	0.773015
30	SFRU_RICE_011377_19660	bmo-miR-87	scaffold_1122_7476	111	40	273	218	127.316	0.343003	0.328197	1.04511	0.29597	0.674916
4	SFRU_RICE_003436_6782	dps-miR-2542-5p	scaffold_22669_23288	3	1	19	14	5.95726	0.330001	0.27536	1.19844	0.230747	0.551228
15	SFRU_RICE_004297_8569	bmo-miR-71-3p	scaffold_9536_17840	975	655	2917	2678	1491.43	0.315485	0.251537	1.25423	0.209758	0.674916
21	SFRU_RICE_011195_19254	dme-miR-317-3p	scaffold_1651_8977	7	0	22	18	7.53809	0.283893	0.284604	0.997501	0.318521	0.675441
10	SFRU_RICE_002409_4993	bmo-miR-307-5p	scaffold_1836_9410	4	1	16	11	5.70479	0.27682	0.36069	0.767474	0.4428	0.773015
14	SFRU_RICE_004097_8091	bmo-miR-279a	superscaffold_617_32800	428	248	1229	961	590.866	0.273356	0.26093	1.04762	0.294814	0.674916
13	SFRU_RICE_003386_6684	bmo-miR-317-5p	scaffold_26512_24318	1869	654	4596	2898	2013.93	0.27183	0.261481	1.03958	0.298535	0.674916
6	SFRU_RICE_004297_8579	cel-miR-2-3p	scaffold_9688_17911	2092	1077	7531	5041	3015.27	0.260544	0.148886	1.74996	0.0801255	0.287116
33	SFRU_RICE_017701_27659	dme-miR-927-5p	scaffold_5123_14020	12	6	43	38	18.4758	0.244638	0.313948	0.77923	0.435844	0.754242
19	SFRU_RICE_006130_11446	bmo-miR-282-5p	scaffold_18458_21975	914	440	2055	2057	1126.09	0.241211	0.234457	1.02881	0.303571	0.674916
13	SFRU_RICE_008377_15056		scaffold_1590_8845	52	25	171	135	73.2372	0.237175	0.258662	0.916931	0.359179	0.702031
28	SFRU_RICE_015601_25246	bmo-miR-375-5p	scaffold_4732_13677	30	14	95	79	41.6949	0.208234	0.290352	0.717178	0.473264	0.754242
9	SFRU_RICE_001588_3411	bmo-miR-993a-5p	scaffold_10073_18221	547	194	1084	1000	576.069	0.201462	0.257883	0.781212	0.434678	0.773015
5	SFRU_RICE_003715_7321	mmu-miR-193a-3p	scaffold_27851_24664	17	6	51	42	21.6322	0.199712	0.312596	0.638883	0.522899	0.803024
12	SFRU_RICE_003386_6675	bmo-miR-34-5p	scaffold_23013_23354	83	29	91	207	84.8743	0.112702	0.378881	0.297459	0.766116	0.903087
20	SFRU_RICE_011195_19244	dme-miR-317-3p	scaffold_1651_8981	2	0	10	2	2.15111	0.106	0.196275	0.540061	0.589155	0.844455
16	SFRU_RICE_004297_8577	bmo-miR-2a-3p	scaffold_9688_17909	162	70	381	251	179.924	0.105291	0.311994	0.337477	0.735758	0.903087
34	SFRU_RICE_017722_27665	hsa-miR-210-3p	superscaffold_787_33927	0	1	4	4	1.71437	0.0823074	0.180272	0.456573	0.647978	0.87072
20	SFRU_RICE_006205_11599	bmo-miR-14-3p	scaffold_9777_17971	3090	2317	7606	8201	4587.42	0.0792452	0.25793	0.307236	0.758664	0.903087
8	SFRU_RICE_004796_9459	cca-miR6114-5p	superscaffold_924_34645	99	53	250	269	135.43	0.0715376	0.226742	0.315502	0.75238	0.884216
45	SFRU_RICE_024308_33353	bmo-miR-279c-3p	scaffold_2801_11124	1141	453	1795	2281	1192.2	0.0614378	0.249091	0.246648	0.805181	0.923012
11	SFRU_RICE_007414_13418	gga-miR-1664-3p	superscaffold_925_34654	9	2	19	18	9.10141	0.0539251	0.29874	0.180509	0.856753	0.898546
10	SFRU_RICE_005102_9741		scaffold_13294_19762	0	0	3	0	0.366398	0.0496292	0.0872472	0.568834	0.569469	0.844385
38	SFRU_RICE_022822_32358	cel-miR-253-5p	scaffold_2478_10415	1	0	3	2	0.976464	0.0448363	0.147303	0.304382	0.760837	0.884216
18	SFRU_RICE_011195_19237	ame-miR-3775	scaffold_1651_8986	1	2	6	7	3.35902	0.0434216	0.232183	0.187015	0.851649	0.898546
43	SFRU_RICE_027167_35280	bta-miR-2385-5p	scaffold_12741_19445	4	2	11	9	5.21919	0.0110379	0.268071	0.0411751	0.967156	0.967156
32	SFRU_RICE_013508_22793	bmo-miR-2796-5p	scaffold_723_5863	10	4	14	21	10.368	0.0100112	0.404963	0.0247212	0.980277	0.997474
31	SFRU_RICE_013161_22455	bmo-miR-263b-5p	scaffold_15646_20867	37	17	84	52	40.4419	-0.00127274	0.401943	-0.00316647	0.997474	0.997474
29	SFRU_RICE_010844_18717	bmo-miR-932	scaffold_1097_7389	9	4	17	15	9.61529	-0.0080713	0.401902	-0.0200828	0.983977	0.997474
6	SFRU_RICE_000676_1298	bmo-miR-929-5p	scaffold_396_3985	14	3	20	18	11.2836	-0.0122421	0.408169	-0.0299928	0.976073	0.997474
33	SFRU_RICE_014984_24449	bmo-miR-31-5p	scaffold_15901_20984	37026	20249	66629	79410	44037.4	-0.0193856	0.231152	-0.0838649	0.933164	0.997474
35	SFRU_RICE_016719_26591	bmo-miR-9c-5p	scaffold_9424_17749	13983	4830	21161	22810	13272.8	-0.0253726	0.234783	-0.108068	0.913942	0.997474
29	SFRU_RICE_016537_26339	cfa-miR-1840	superscaffold_690_33347	6	1	11	8	5.0683	-0.0328411	0.264714	-0.124063	0.901266	0.922724
40	SFRU_RICE_025439_34181	hsa-miR-513a-5p	superscaffold_1144_36200	3	2	7	7	4.12059	-0.0464923	0.250649	-0.185487	0.852847	0.898546
2	SFRU_RICE_000495_893	dme-miR-981-5p	superscaffold_1194_36649	4	2	12	5	4.76062	-0.0484458	0.259725	-0.186527	0.852031	0.898546
38	SFRU_RICE_017722_27663	bmo-miR-210	superscaffold_787_33925	0	1	0	1	0.748111	-0.0608179	0.156245	-0.389246	0.697094	0.903087
42	SFRU_RICE_022421_32083	bmo-miR-750-5p	scaffold_3238_11925	3544	1751	7311	5516	3921.28	-0.0685307	0.232304	-0.295004	0.767991	0.903087
43	SFRU_RICE_022421_32086	bmo-miR-1175-5p	scaffold_3238_11928	851	324	1275	1421	828.803	-0.0731223	0.248524	-0.294226	0.768585	0.903087
22	SFRU_RICE_011195_19264	dme-miR-317-3p	scaffold_1651_8975	4	1	5	6	3.40572	-0.079453	0.236312	-0.33622	0.736705	0.884216
37	SFRU_RICE_022093_31763	dme-miR-10-5p	scaffold_1891_9500	180	61	310	372	188.769	-0.0872758	0.225298	-0.387379	0.698475	0.884216
28	SFRU_RICE_010509_18216	bmo-miR-285	scaffold_10124_18243	3	0	1	0	0.966375	-0.103084	0.176866	-0.58284	0.560001	0.798934
41	SFRU_RICE_026675_35111		scaffold_27917_24685	16	9	25	43	20.2176	-0.116352	0.31396	-0.370595	0.710939	0.884216
1	SFRU_RICE_000341_602	dme-miR-10-3p	scaffold_22669_23290	5	3	11	8	6.03887	-0.126631	0.27716	-0.456889	0.647751	0.87072
22	SFRU_RICE_007023_12707	bmo-miR-283-5p	scaffold_6048_15060	1129	491	2011	1638	1144.8	-0.132489	0.238127	-0.556378	0.577952	0.798934
3	SFRU_RICE_000192_335	bmo-miR-274-5p	scaffold_2057_9781	6717	3108	12936	9394	7010.24	-0.137531	0.232614	-0.591242	0.554358	0.798934
8	SFRU_RICE_001451_3061	bmo-bantam-5p	superscaffold_135_29118	84554	31771	105742	145967	79772.8	-0.141227	0.245467	-0.575338	0.565063	0.798934
34	SFRU_RICE_016719_26589	bmo-miR-306a-5p	scaffold_9424_17747	4066	1862	6191	7042	4199.91	-0.152765	0.226555	-0.674298	0.500122	0.783524
39	SFRU_RICE_023424_32747	bmo-miR-3377-5p	scaffold_1284_8044	5	1	7	2	3.389	-0.175153	0.232171	-0.754414	0.450601	0.754242
23	SFRU_RICE_007992_14344	bmo-miR-11-3p	scaffold_602_5272	2014	875	3901	2389	2005.96	-0.177803	0.256227	-0.693927	0.487728	0.783524
25	SFRU_RICE_008329_14942	bmo-miR-305-5p	scaffold_5523_14602	460	252	878	704	511.51	-0.199308	0.260419	-0.765335	0.444072	0.773015
42	SFRU_RICE_026817_35160	tca-miR-3805a-5p	superscaffold_719_33476	497	221	1064	884	559.76	-0.212464	0.160416	-1.32446	0.185352	0.498133
19	SFRU_RICE_011195_19242	dme-miR-317-3p	scaffold_1651_8979	3	2	5	1	3.00527	-0.223162	0.220908	-1.0102	0.312399	0.675441
31	SFRU_RICE_016537_26345	cte-miR-993	superscaffold_690_33353	15	9	30	28	18.3309	-0.224967	0.313917	-0.716644	0.473594	0.754242
26	SFRU_RICE_015272_24768		superscaffold_516_32154	18	12	43	32	23.3939	-0.235582	0.31109	-0.757279	0.448883	0.754242
26	SFRU_RICE_008477_15275	bmo-miR-184-3p	scaffold_72_1268	15495	9152	24515	28902	17679.5	-0.253022	0.236308	-1.07073	0.284291	0.674916
27	SFRU_RICE_009529_16989	bmo-miR-8-5p	scaffold_2884_11316	71498	30965	95860	108079	68490.4	-0.29279	0.222143	-1.31802	0.187496	0.674916
2	SFRU_RICE_000192_321	bmo-miR-252-5p	scaffold_2057_9777	60	53	127	113	83.7587	-0.295608	0.365719	-0.808294	0.418921	0.773015
17	SFRU_RICE_004814_9475	bmo-miR-263a-5p	scaffold_2723_11025	25972	13395	54579	25912	27000.3	-0.29626	0.278614	-1.06333	0.28763	0.674916
1	SFRU_RICE_000134_191	bmo-miR-1000	scaffold_8843_17362	19	6	16	21	14.3118	-0.296584	0.417623	-0.710172	0.477597	0.783524
30	SFRU_RICE_016537_26342	cin-miR-4148-5p	superscaffold_690_33350	10	6	15	16	11.2228	-0.299242	0.307109	-0.974383	0.329867	0.675441
7	SFRU_RICE_004770_9402	mmu-miR-3106-5p	scaffold_24614_23885	261	163	626	487	335.76	-0.311606	0.182954	-1.7032	0.0885314	0.292835
32	SFRU_RICE_016683_26563	gga-miR-1755	scaffold_20021_22473	2251	1395	4985	4486	2879.74	-0.338265	0.148225	-2.28211	0.0224827	0.102823
27	SFRU_RICE_015307_24825	cel-miR-44-3p	scaffold_22554_23264	1937	1032	4227	3134	2256.31	-0.381065	0.141151	-2.69969	0.00694043	0.0373048
40	SFRU_RICE_018856_28931	bmo-miR-137	scaffold_2155_9868	28	10	30	23	21.5027	-0.422103	0.42089	-1.00288	0.315918	0.674916
7	SFRU_RICE_001373_2838	bmo-miR-iab-4-5p	scaffold_10157_18255	38	23	51	50	39.1666	-0.431686	0.401172	-1.07606	0.281899	0.674916
5	SFRU_RICE_000330_566	bmo-miR-993a-5p	superscaffold_22_28389	636	370	945	921	672.826	-0.447509	0.252204	-1.77439	0.0759981	0.510273
37	SFRU_RICE_017397_27414	bmo-miR-1a-5p	scaffold_9429_17752	137	165	245	330	221.869	-0.500518	0.34664	-1.44391	0.148764	0.674916
11	SFRU_RICE_002457_5086	bmo-miR-10-5p	scaffold_2239_10036	200949	102255	317831	194585	191939	-0.547111	0.249374	-2.19394	0.0282399	0.265455
24	SFRU_RICE_011879_20239	hsa-miR-4762-5p	scaffold_10_201	70	47	137	102	84.2419	-0.569181	0.252014	-2.25853	0.0239124	0.102823
36	SFRU_RICE_020675_30587	bra-miR5721	scaffold_1440_8542	7	4	2	0	5.06285	-0.717945	0.254335	-2.82283	0.00476021	0.0292413
15	SFRU_RICE_008980_16059	ath-miR5645c	scaffold_22400_23235	27	21	22	23	28.2063	-1.09507	0.308243	-3.55262	0.000381412	0.00410018
44	SFRU_RICE_024308_33351	bmo-miR-279b-3p	scaffold_2801_11126	2679	1026	1400	2154	1876.89	-1.18722	0.263297	-4.50906	6.51164e-06	0.000306047
23	SFRU_RICE_011403_19720	cin-miR-4153-3p	scaffold_11895_19088	30	16	2	8	21.3194	-1.75196	0.314007	-5.57937	2.41386e-08	5.1898e-07
