# Supplementary material for: Characterization and expression profiling of microRNAs in response to plant feeding in two host-plant strains of the lepidopteran pest Spodoptera frugiperda
Source: BMC Genomics. 2018 Nov 6;19:804. doi: 10.1186/s12864-018-5119-6 (PMC6219076; doi:10.1186/s12864-018-5119-6)
Supplement: Supplementary file 11 — Excel file S6. Target genes of known miRs and their relative expression in SfR compared to SfC on corn. (XLSX 19 kb) [file 12864_2018_5119_MOESM11_ESM.xlsx]

## Sheet: miR-34
number	target Gene b1 TargetScan	target b1 Miranda	target b1 RNA22	target b1 miRmap	Log2FoldChange (target gene)	Annotation in SfruDB
1	GSSPFG00028394001-RA	1	0	1	-3.26	NH
2	GSSPFG00020899001-RA	1	0	1	-2.53	NH
3	GSSPFG00019342001-RA	1	0	1	-1.49	PREDICTED: dual specificit1 protein kinase Ttk-like [Plutella x1lostella]
4	GSSPFG00001565001-RA	1	1	1	-1.3	transcription factor ap-2 [Danaus plexippus]
5	GSSPFG00019875001-RA	1	1	1	-1.24	PREDICTED: l1sine-specific demeth1lase 2B-like [Bomb1x mori]
6	GSSPFG00008372001-RA	1	1	1	-1.11	NH
7	GSSPFG00025502001-RA	1	0	1	-1.09	PREDICTED: fasciclin-2 isoform X6 [Plutella x1lostella]
8	GSSPFG00028641001-RA	1	0	1	-1.08	PREDICTED: graves disease carrier protein-like [Bomb1x mori]
9	GSSPFG00028951001-RA	1	1	ND	-1.02	unknown unsecreted protein [Papilio xuthus]
10	GSSPFG00006403001-RA	0	0	ND	-0.98	PREDICTED: T-cell immunomodulator1 protein [Plutella x1lostella
11	GSSPFG00016641001.3-RA	0	1	ND	-0.88	PREDICTED: homeobox protein Mohawk-like [Bomb1x mori]
12	GSSPFG00026502001-RA	1	1	ND	-0.87	PREDICTED: uncharacterized protein CG5902 [Plutella x1lostella]
13	GSSPFG00019899001-RA	1	1	ND	-0.8	NH
14	GSSPFG00032940001-RA	1	1	ND	-0.79	NH
15	GSSPFG00024173001-RA	1	0	ND	-0.76	NH
16	GSSPFG00034613001-RA	1	0	ND	-0.74	NH
17	GSSPFG00028350001-RA	1	0	ND	-0.64	PREDICTED: uncharacterized protein LOC105381874 [Plutella x1lostella]
18	GSSPFG00019326001-RA	1	1	ND	-0.57	PREDICTED: innexin inx2 [Fopius arisanus]
19	GSSPFG00021007001-RA	1	1	ND	0.56	PREDICTED: translation machiner1-associated protein 7 homolog [Bomb1x mori]
20	GSSPFG00006598001-RA	1	0	ND	0.59	c1tochrome c oxidase pol1peptide Vb [Bomb1x mori
21	GSSPFG00013034001.3-RA	1	1	ND	0.59	c-jun-like protein [Helicoverpa armigera]
22	GSSPFG00025659001-RA	1	0	ND	0.71	PREDICTED: transmembrane protein 35-like [Bomb1x mori]
23	GSSPFG00013592001.3-RA	1	1	ND	0.73	superoxide dismutase [Spodoptera exigua]
24	GSSPFG00010638001-RA	1	0	ND	0.82	PREDICTED: protein CREG1-like isoform X1 [Bomb1x mori
25	GSSPFG00021842001-RA	1	1	ND	0.99	PREDICTED: c1stinosin homolog isoform X1 [Plutella x1lostella]
26	GSSPFG00006231001-RA	1	1	ND	1.19	NH
27	GSSPFG00006231001-RA	1	1	ND	1.19	NH
28	GSSPFG00005064001-RA	1	0	ND	1.34	PREDICTED: solute carrier famil1 22 member 13-like [Plutella x1lostella]
29	GSSPFG00023339001-RA	1	0	ND	1.46	PREDICTED: organic cation transporter protein [Apis mellifera]
30	GSSPFG00027830001-RA	0	1	1	2.22	h1pothetical protein HELRODRAFT_165511 [Helobdella robusta
	total	27	16	9
	%	90	53.3333	100

## Sheet: miR-263a-5p
number	target Gene by TargetScan	target by Miranda	target by RNA22	target by mirMap	Log2FoldChange (target gene)	Annotation in SfruDB
1	GSSPFG00016698001-RA	0	0	1	1.96	unknown secreted protein [Papilio polytes]
2	GSSPFG00021712001-RA	1	0	1	1.54	cuticular protein RR-1 motif 26 [Danaus plexippus]
3	GSSPFG00005401001-RA	0	0	ND	1.31	PREDICTED: cytochrome c oxidase copper chaperone-like [Bombyx mori]
4	GSSPFG00032177001.3-RD	1	0	ND	1.03	PREDICTED: filamin-A isoform X1 [Tribolium castaneum]
5	GSSPFG00021842001-RA	0	0	ND	0.99	PREDICTED: cystinosin homolog isoform X1 [Plutella xylostella]
6	GSSPFG00004883001-RA	1	0	ND	0.9	NH
7	GSSPFG00024586001-RA	1	0	ND	0.86	PREDICTED: flotillin-2-like isoform X2 [Bombyx mori
8	GSSPFG00025432001-RA	0	0	ND	0.86	PREDICTED: spermine oxidase-like [Bombyx mori]
9	GSSPFG00029195001-RA	0	0	ND	0.84	PREDICTED: nucleoside-diphosphatase uda-1-like [Plutella xylostella]
10	GSSPFG00032655001-RA	0	0	ND	0.8	NH
11	GSSPFG00030636001-RA	0	0	ND	0.78	PREDICTED: importin-5 [Microplitis demolitor]
12	GSSPFG00003705001-RA	1	0	ND	0.74	PREDICTED: mucin-2-like [Bombyx mori]
13	GSSPFG00015558001-RA	1	0	ND	0.71	PREDICTED: sphingosine kinase 1-like [Bombyx mori]
14	GSSPFG00015558001-RA	0	0	ND	0.71	PREDICTED: sphingosine kinase 1-like [Bombyx mori]
15	GSSPFG00010112001-RA	0	0	ND	0.7	PREDICTED: succinyl-CoA ligase [ADP-forming]
16	GSSPFG00005906001.3-RA	1	0	ND	0.7	PREDICTED: protein toll-like [Bombyx mori]
17	GSSPFG00011865001-RA	0	0	ND	0.69	PREDICTED: trimeric intracellular cation channel type B [Plutella xylostella]
18	GSSPFG00030165001-RA	1	0	ND	0.68	coiled-coil-helix-coiled-coil-helix domain-containing protein 2, mitochondrial-like protein [Danaus plexippus]
19	GSSPFG00015428001-RA	0	0	ND	0.67	PREDICTED: N-acylneuraminate-9-phosphatase-like [Bombyx mori]
20	GSSPFG00006755001-RA	0	0	ND	0.67	PREDICTED: vascular endothelial growth factor receptor 1-like [Plutella xylostella]
21	GSSPFG00022000001.3-RA	0	0	ND	0.62	eukaryotic translation initiation factor 4E-binding protein 2 [Bombyx mori
22	GSSPFG00002775001-RA	0	0	ND	0.62	PREDICTED: uncharacterized protein LOC105395204 [Plutella xylostella]
23	GSSPFG00033118001-RA	0	0	ND	0.57	NADH dehydrogenase [Papilio xuthus]
24	GSSPFG00021007001-RA	0	0	ND	0.56	PREDICTED: translation machinery-associated protein 7 homolog [Bombyx mori]
25	GSSPFG00007437001.3-RA	1	0	ND	0.55	kayak isoform A [Danaus plexippus]
26	GSSPFG00007437001.3-RA	0	0	ND	0.55	kayak isoform A [Danaus plexippus]
27	GSSPFG00032801001-RA	1	0	ND	-0.65	PREDICTED: coiled-coil domain-containing protein 174 [Plutella xylostella]
28	GSSPFG00003974001-RA	0	0	ND	-0.68	PREDICTED: leucine-rich repeat transmembrane neuronal protein 4-like [Plutella xylostella]
29	GSSPFG00010834001-RA	0	0	ND	-0.72	PREDICTED: stromal membrane-associated protein 1-like [Bombyx mori]
30	GSSPFG00034031001-RA	0	0	ND	-0.73	PREDICTED: hrp65 protein-like isoform X1 [Plutella xylostella]
31	GSSPFG00026502001-RA	1	0	ND	-0.87	PREDICTED: uncharacterized protein CG5902 [Plutella xylostella]
32	GSSPFG00019383001-RA	1	0	ND	-0.9	PREDICTED: calcium release-activated calcium channel protein 1 isoform X1 [Plutella xylostella]
33	GSSPFG00006403001-RA	0	0	ND	-0.98	PREDICTED: T-cell immunomodulatory protein [Plutella xylostella]
34	GSSPFG00008062001-RA	1	0	ND	-1.08	NH
35	GSSPFG00028641001-RA	0	1	ND	-1.08	PREDICTED: graves disease carrier protein-like [Bombyx mori]
36	GSSPFG00032646001-RA	0	0	ND	-1.21	NH
37	GSSPFG00028219001-RA	1	0	ND	-1.27	PREDICTED: protein abrupt-like isoform X1 [Plutella xylostella]
38	GSSPFG00001565001-RA	0	0	ND	-1.3	transcription factor ap-2 [Danaus plexippus]
39	GSSPFG00007694001-RA	1	0	ND	-1.37	innexin 3 [Bombyx mori
40	GSSPFG00025360001-RA	0	0	ND	-1.38	PREDICTED: bleomycin hydrolase-like isoform X2 [Bombyx mori]
41	GSSPFG00025360001-RA	0	0	ND	-1.38	PREDICTED: bleomycin hydrolase-like isoform X2 [Bombyx mori]
42	GSSPFG00007064001-RA	1	0	ND	-1.49	BTB domain containing 2-like protein [Danaus plexippus]
43	GSSPFG00035250001.3-RA	0	0	1	-2.04	gloverin [Spodoptera exigua]
	total	16	1	3
	%	37.2093	2.32558	100

## Sheet: miR-10-5p
number	target Gene by TargetScan	target by Miranda	target by RNA22	target by miRmap	Log2FoldChange (target gene)	Annotation in SfruDB
1	GSSPFG00020391001-RA	1	0	1	1.11	PREDICTED: proton-coupled folate transporter-like [Bombyx mori]
2	GSSPFG00012081001-RA	1	0	1	1.02	PREDICTED: facilitated trehalose transporter Tret1-like [Plutella xylostella
3	GSSPFG00012081001-RA	1	0	1	1.02	PREDICTED: facilitated trehalose transporter Tret1-like [Plutella xylostella
4	GSSPFG00026316001-RA	1	0	ND	0.96	PREDICTED: peroxisomal membrane protein 11C-like [Bombyx mori]
5	GSSPFG00034402001-RA	0	0	ND	0.76	PREDICTED: mpv17-like protein isoform X1 [Plutella xylostella]
6	GSSPFG00031377001-RA	1	0	ND	0.65	peroxisomal membrane protein PMP22 [Danaus plexippus]
7	GSSPFG00014383001-RA	1	0	ND	0.58	alcohol dehydrogenase 3, partial [Helicoverpa armigera]
8	GSSPFG00011988001-RA	1	0	ND	-0.66	PREDICTED: rab proteins geranylgeranyltransferase component A 2-like [Bombyx mori]
9	GSSPFG00003974001-RA	1	0	ND	-0.68	PREDICTED: leucine-rich repeat transmembrane neuronal protein 4-like [Plutella xylostella]
10	GSSPFG00033809001-RA	1	1	ND	-0.68	NH
11	GSSPFG00006183001-RA	0	0	ND	-0.69	PREDICTED: uncharacterized protein LOC105284481 isoform X6 [Cerapachys biroi]
12	GSSPFG00001720001-RA	0	0	ND	-0.82	NH
13	GSSPFG00023222001-RA	0	0	ND	-0.92	NH
14	GSSPFG00028353001-RA	0	0	ND	-0.93	PREDICTED: sphingomyelin phosphodiesterase-like [Bombyx mori]
15	GSSPFG00007676001-RA	0	0	ND	-0.97	NH
16	GSSPFG00021117001-RA	1	0	ND	-1	cyclin A [Bombyx mori
17	GSSPFG00031700001-RA	0	0	ND	-1	NH
18	GSSPFG00028641001-RA	1	1	ND	-1.08	PREDICTED: graves disease carrier protein-like [Bombyx mori]
19	GSSPFG00030708001-RA	0	1	ND	-1.12	putative Juvenile hormone-inducible protein [Danaus plexippus]
20	GSSPFG00028410001-RA	1	0	ND	-1.15	PREDICTED: testis-expressed sequence 2 protein isoform X1 [Plutella xylostella
21	GSSPFG00001986001-RA	1	0	ND	-1.27	unknown unsecreted protein [Papilio xuthus]
22	GSSPFG00000135001-RA	0	0	0	-1.37	cytochrome P450 CYP341D1 [Helicoverpa armigera]
23	GSSPFG00009898001-RA	0	0	1	-1.83	adipokinetic 1 [Helicoverpa armigera]
24	GSSPFG00010818001.3-RA	1	0	1	-2.09	OVO protein [Bombyx mori]
25	GSSPFG00031779001-RA	0	0	1	-2.28	PREDICTED: uncharacterized protein LOC105390626 [Plutella xylostella]
	total	14	3	6
	%	56	12	85.7143

## Sheet: miR-278-5p
number	target Gene by TargetScan	target by Miranda	target by RNA22	target by mirmap	Log2FoldChange (target gene)	Annotation in SfruDB
1	GSSPFG00017383001-RA	1	0	1	0.76	putative zinc finger protein 347 [Danaus plexippus
2	GSSPFG00032095001-RA	1	0	ND	0.61	PREDICTED: spectrin beta chain, non-erythrocytic 5 isoform X2 [Bombus impatiens]
3	GSSPFG00013034001.3-RA	1	0	ND	0.59	c-jun-like protein [Helicoverpa armigera]
4	GSSPFG00009894001-RA	1	0	ND	-0.72	partner of paired [Anopheles darlingi]
5	GSSPFG00001720001-RA	1	0	ND	-0.82	NH
6	GSSPFG00032490001-RA	1	0	ND	-1	PREDICTED: zinc transporter ZIP13 homolog [Plutella xylostella]
7	GSSPFG00010865001-RA	1	0	1	-1.25	NH
	total	7	0	2
	%	100	0	100
